# Supplementary material for: IS-Seq: a bioinformatics pipeline for integration sites analysis with comprehensive abundance quantification methods
Source: BMC Bioinformatics. 2023 Jul 18;24:286. doi: 10.1186/s12859-023-05390-1 (PMC10354991; doi:10.1186/s12859-023-05390-1)
Supplement: Supplementary file 3 — Additional file 3: Raw data relative to Tables 1-5, Figures 4-7, Supplementary Table S9 and Supplementary Figures S2, S4-S6. [file 12859_2023_5390_MOESM3_ESM.zip]

Archive with 216 entries (213 files):
- Additional_file3/
- __MACOSX/._Additional_file3
- Additional_file3/SupplementaryTable9_raw_data/
- __MACOSX/Additional_file3/._SupplementaryTable9_raw_data
- Additional_file3/MOI50CLH6_uniq_cluster_Frag_MLE_SST80_Supplementary_Figure_5_raw_data.xls
- __MACOSX/Additional_file3/._MOI50CLH6_uniq_cluster_Frag_MLE_SST80_Supplementary_Figure_5_raw_data.xls
- Additional_file3/IsSeq_on_IsSeq_D2_data_Read_Table3_Table5_Figure_6_raw_data.xls
- __MACOSX/Additional_file3/._IsSeq_on_IsSeq_D2_data_Read_Table3_Table5_Figure_6_raw_data.xls
- Additional_file3/IsSeq_on_IsSeq_D1_data_500_Frage_MLE_Table3_Table5_Figure_6_raw_data.xls
- __MACOSX/Additional_file3/._IsSeq_on_IsSeq_D1_data_500_Frage_MLE_Table3_Table5_Figure_6_raw_data.xls
- Additional_file3/INSP_on_IsSeq_D2_data_Frag_MLE_80_Table3_Table5_Figure_6_raw_data.xls
- __MACOSX/Additional_file3/._INSP_on_IsSeq_D2_data_Frag_MLE_80_Table3_Table5_Figure_6_raw_data.xls
- Additional_file3/IsSeq_on_IsSeq_D2_data_Frag_MLE_Table3_Table5_Figure_6_raw_data.xls
- __MACOSX/Additional_file3/._IsSeq_on_IsSeq_D2_data_Frag_MLE_Table3_Table5_Figure_6_raw_data.xls
- Additional_file3/INSP_on_IsSeq_D2_data_Frag_MLE_0_Table3_Table5_Figure_6_raw_data.xls
- __MACOSX/Additional_file3/._INSP_on_IsSeq_D2_data_Frag_MLE_0_Table3_Table5_Figure_6_raw_data.xls
- Additional_file3/.DS_Store
- __MACOSX/Additional_file3/._.DS_Store
- Additional_file3/IsSeq_on_IsSeq_SCC_data_Read_Table4_Figure_7_raw_data.xls
- __MACOSX/Additional_file3/._IsSeq_on_IsSeq_SCC_data_Read_Table4_Figure_7_raw_data.xls
- Additional_file3/MOI50CLH6_uniq_cluster_Frag_MLE_SST0_Supplementary_Figure_5_raw_data.xls
- __MACOSX/Additional_file3/._MOI50CLH6_uniq_cluster_Frag_MLE_SST0_Supplementary_Figure_5_raw_data.xls
- Additional_file3/MOI30CLB7_uniq_cluster_Frag_MLE_SST0_Supplementary_Figure_5_raw_data.xls
- __MACOSX/Additional_file3/._MOI30CLB7_uniq_cluster_Frag_MLE_SST0_Supplementary_Figure_5_raw_data.xls
- Additional_file3/SupplementaryFigure6_raw_data/
- __MACOSX/Additional_file3/._SupplementaryFigure6_raw_data
- Additional_file3/MOI50CLH6_uniq_cluster_Frag_MLE_SST95_Supplementary_Figure_5_raw_data.xls
- __MACOSX/Additional_file3/._MOI50CLH6_uniq_cluster_Frag_MLE_SST95_Supplementary_Figure_5_raw_data.xls
- Additional_file3/IS_100_read_filterNo_Supplementary_Figure_2_raw_data.xlsx
- __MACOSX/Additional_file3/._IS_100_read_filterNo_Supplementary_Figure_2_raw_data.xlsx
- Additional_file3/IsSeq_on_IsSeq_D1_data_250_Frage_MLE_Table3_Table5_Figure_6_raw_data.xls
- __MACOSX/Additional_file3/._IsSeq_on_IsSeq_D1_data_250_Frage_MLE_Table3_Table5_Figure_6_raw_data.xls
- Additional_file3/INSP_on_IsSeq_SCC_data_Frag_MLE_95_Table2_Figure5_Supplementary_Figure_4_raw_data.xls
- __MACOSX/Additional_file3/._INSP_on_IsSeq_SCC_data_Frag_MLE_95_Table2_Figure5_Supplementary_Figure_4_raw_data.xls
- Additional_file3/INSP_on_IsSeq_D2_data_Frag_MLE_95_Table3_Table5_Figure_6_raw_data.xls
- __MACOSX/Additional_file3/._INSP_on_IsSeq_D2_data_Frag_MLE_95_Table3_Table5_Figure_6_raw_data.xls
- Additional_file3/IsSeq_on_IsSeq_SCC_data_Frag_MLE_Table2_Figure5_Supplementary_Figure_4_raw_data.xls
- __MACOSX/Additional_file3/._IsSeq_on_IsSeq_SCC_data_Frag_MLE_Table2_Figure5_Supplementary_Figure_4_raw_data.xls
- Additional_file3/IsSeq_on_IsSeq_D1_data_Read_Table3_Table5_Figure_6_raw_data.xls
- __MACOSX/Additional_file3/._IsSeq_on_IsSeq_D1_data_Read_Table3_Table5_Figure_6_raw_data.xls
- Additional_file3/IsSeq_on_IsSeq_SCC_data_Umi_Table4_Figure_7_raw_data.xls
- __MACOSX/Additional_file3/._IsSeq_on_IsSeq_SCC_data_Umi_Table4_Figure_7_raw_data.xls
- Additional_file3/INSP_on_IsSeq_D1_data_500_Frage_MLE_insp.0_Table3_Table5_Figure_6_raw_data.xls
- __MACOSX/Additional_file3/._INSP_on_IsSeq_D1_data_500_Frage_MLE_insp.0_Table3_Table5_Figure_6_raw_data.xls
- Additional_file3/IsSeq_on_IsSeq_D1_data_UMI_Table3_Table5_Figure_6_raw_data.xls
- __MACOSX/Additional_file3/._IsSeq_on_IsSeq_D1_data_UMI_Table3_Table5_Figure_6_raw_data.xls
- Additional_file3/INSP_Frag_mle_on_INSP_data_raw_abundance_Table1_Figure4_raw_data.xls
- __MACOSX/Additional_file3/._INSP_Frag_mle_on_INSP_data_raw_abundance_Table1_Figure4_raw_data.xls
- Additional_file3/INSP_on_IsSeq_SCC_data_Frag_MLE_80_Table2_Figure5_Supplementary_Figure_4_raw_data.xls
- __MACOSX/Additional_file3/._INSP_on_IsSeq_SCC_data_Frag_MLE_80_Table2_Figure5_Supplementary_Figure_4_raw_data.xls
- Additional_file3/MOI30CLB7_uniq_cluster_Frag_MLE_SST80_Supplementary_Figure_5_raw_data.xls
- __MACOSX/Additional_file3/._MOI30CLB7_uniq_cluster_Frag_MLE_SST80_Supplementary_Figure_5_raw_data.xls
- Additional_file3/INSP_on_IsSeq_D1_data_250_Frage_MLE_insp.0_Table3_Table5_Figure_6_raw_data.xls
- __MACOSX/Additional_file3/._INSP_on_IsSeq_D1_data_250_Frage_MLE_insp.0_Table3_Table5_Figure_6_raw_data.xls
- Additional_file3/CL6_uniq_cluster_Frag_MLE_SST80_Supplementary_Figure_5_raw_data.xls
- __MACOSX/Additional_file3/._CL6_uniq_cluster_Frag_MLE_SST80_Supplementary_Figure_5_raw_data.xls
- Additional_file3/CL6_uniq_cluster_Frag_MLE_SST0_Supplementary_Figure_5_raw_data.xls
- __MACOSX/Additional_file3/._CL6_uniq_cluster_Frag_MLE_SST0_Supplementary_Figure_5_raw_data.xls
- Additional_file3/INSP_on_IsSeq_D1_data_250_Frage_MLE_insp.80_Table3_Table5_Figure_6_raw_data.xls
- __MACOSX/Additional_file3/._INSP_on_IsSeq_D1_data_250_Frage_MLE_insp.80_Table3_Table5_Figure_6_raw_data.xls
- Additional_file3/INSP_on_IsSeq_D1_data_500_Frage_MLE_insp.95_Table3_Table5_Figure_6_raw_data.xls
- __MACOSX/Additional_file3/._INSP_on_IsSeq_D1_data_500_Frage_MLE_insp.95_Table3_Table5_Figure_6_raw_data.xls
- Additional_file3/IS_1000_Read_filterNo_IS_Supplementary_Figure_2_raw_data.xls
- __MACOSX/Additional_file3/._IS_1000_Read_filterNo_IS_Supplementary_Figure_2_raw_data.xls
- Additional_file3/MOI30CLB7_uniq_cluster_Frag_MLE_SST95_Supplementary_Figure_5_raw_data.xls
- __MACOSX/Additional_file3/._MOI30CLB7_uniq_cluster_Frag_MLE_SST95_Supplementary_Figure_5_raw_data.xls
- Additional_file3/INSP_on_IsSeq_SCC_data_Frag_MLE_0_Table2_Figure5_Supplementary_Figure_4_raw_data.xls
- __MACOSX/Additional_file3/._INSP_on_IsSeq_SCC_data_Frag_MLE_0_Table2_Figure5_Supplementary_Figure_4_raw_data.xls
- Additional_file3/INSP_on_IsSeq_D1_data_250_Frage_MLE_insp.95_Table3_Table5_Figure_6_raw_data.xls
- __MACOSX/Additional_file3/._INSP_on_IsSeq_D1_data_250_Frage_MLE_insp.95_Table3_Table5_Figure_6_raw_data.xls
- Additional_file3/CL6_uniq_cluster_Frag_MLE_SST95_Supplementary_Figure_5_raw_data.xls
- __MACOSX/Additional_file3/._CL6_uniq_cluster_Frag_MLE_SST95_Supplementary_Figure_5_raw_data.xls
- Additional_file3/IsSeq_Frag_mle_on_INSP_data_raw_abundance_Table1_Figure4_raw_data.xls
- __MACOSX/Additional_file3/._IsSeq_Frag_mle_on_INSP_data_raw_abundance_Table1_Figure4_raw_data.xls
- Additional_file3/IsSeq_on_IsSeq_D2_data_UMI_Table3_Table5_Figure_6_raw_data.xls
- __MACOSX/Additional_file3/._IsSeq_on_IsSeq_D2_data_UMI_Table3_Table5_Figure_6_raw_data.xls
- Additional_file3/INSP_on_IsSeq_D1_data_500_Frage_MLE_insp.80_Table3_Table5_Figure_6_raw_data.xls
- __MACOSX/Additional_file3/._INSP_on_IsSeq_D1_data_500_Frage_MLE_insp.80_Table3_Table5_Figure_6_raw_data.xls
- Additional_file3/SupplementaryTable9_raw_data/UMI_12.86301_PCR_200_umi_filter60.xls
- __MACOSX/Additional_file3/SupplementaryTable9_raw_data/._UMI_12.86301_PCR_200_umi_filter60.xls
- Additional_file3/SupplementaryTable9_raw_data/UMI_14_PCR_0_umi_filter60.xls
- __MACOSX/Additional_file3/SupplementaryTable9_raw_data/._UMI_14_PCR_0_umi_filter60.xls
- Additional_file3/SupplementaryTable9_raw_data/UMI_10.3648_PCR_200_Read_filter60.xls
- __MACOSX/Additional_file3/SupplementaryTable9_raw_data/._UMI_10.3648_PCR_200_Read_filter60.xls
- Additional_file3/SupplementaryTable9_raw_data/UMI_14.65927_PCR_200_umi_filterNo.xls
- __MACOSX/Additional_file3/SupplementaryTable9_raw_data/._UMI_14.65927_PCR_200_umi_filterNo.xls
- Additional_file3/SupplementaryTable9_raw_data/UMI_0_PCR_0_umi_filterNo.xls
- __MACOSX/Additional_file3/SupplementaryTable9_raw_data/._UMI_0_PCR_0_umi_filterNo.xls
- Additional_file3/SupplementaryTable9_raw_data/UMI_14_PCR_0_Read_filterNo.xls
- __MACOSX/Additional_file3/SupplementaryTable9_raw_data/._UMI_14_PCR_0_Read_filterNo.xls
- Additional_file3/SupplementaryTable9_raw_data/UMI_14.65927_PCR_500_Frag_filterNo.xls
- __MACOSX/Additional_file3/SupplementaryTable9_raw_data/._UMI_14.65927_PCR_500_Frag_filterNo.xls
- Additional_file3/SupplementaryTable9_raw_data/UMI_12.86301_PCR_200_Read_filterNo.xls
- __MACOSX/Additional_file3/SupplementaryTable9_raw_data/._UMI_12.86301_PCR_200_Read_filterNo.xls
- Additional_file3/SupplementaryTable9_raw_data/UMI_7.607033_PCR_200_Read_filter60.xls
- __MACOSX/Additional_file3/SupplementaryTable9_raw_data/._UMI_7.607033_PCR_200_Read_filter60.xls
- Additional_file3/SupplementaryTable9_raw_data/UMI_14.65927_PCR_200_Frag_filter60.xls
- __MACOSX/Additional_file3/SupplementaryTable9_raw_data/._UMI_14.65927_PCR_200_Frag_filter60.xls
- Additional_file3/SupplementaryTable9_raw_data/UMI_14_PCR_0_Frag_filterNo.xls
- __MACOSX/Additional_file3/SupplementaryTable9_raw_data/._UMI_14_PCR_0_Frag_filterNo.xls
- Additional_file3/SupplementaryTable9_raw_data/UMI_11.62192_PCR_200_umi_filter60.xls
- __MACOSX/Additional_file3/SupplementaryTable9_raw_data/._UMI_11.62192_PCR_200_umi_filter60.xls
- Additional_file3/SupplementaryTable9_raw_data/UMI_14.65927_PCR_200_Read_filter60.xls
- __MACOSX/Additional_file3/SupplementaryTable9_raw_data/._UMI_14.65927_PCR_200_Read_filter60.xls
- Additional_file3/SupplementaryTable9_raw_data/UMI_7.607033_PCR_200_Frag_filter60.xls
- __MACOSX/Additional_file3/SupplementaryTable9_raw_data/._UMI_7.607033_PCR_200_Frag_filter60.xls
- Additional_file3/SupplementaryTable9_raw_data/UMI_12.86301_PCR_200_Frag_filterNo.xls
- __MACOSX/Additional_file3/SupplementaryTable9_raw_data/._UMI_12.86301_PCR_200_Frag_filterNo.xls
- Additional_file3/SupplementaryTable9_raw_data/UMI_14.65927_PCR_500_Read_filterNo.xls
- __MACOSX/Additional_file3/SupplementaryTable9_raw_data/._UMI_14.65927_PCR_500_Read_filterNo.xls
- Additional_file3/SupplementaryTable9_raw_data/UMI_10.3648_PCR_200_Frag_filter60.xls
- __MACOSX/Additional_file3/SupplementaryTable9_raw_data/._UMI_10.3648_PCR_200_Frag_filter60.xls
- Additional_file3/SupplementaryTable9_raw_data/UMI_14_PCR_0_Frag_filter60.xls
- __MACOSX/Additional_file3/SupplementaryTable9_raw_data/._UMI_14_PCR_0_Frag_filter60.xls
- Additional_file3/SupplementaryTable9_raw_data/UMI_11.62192_PCR_200_umi_filterNo.xls
- __MACOSX/Additional_file3/SupplementaryTable9_raw_data/._UMI_11.62192_PCR_200_umi_filterNo.xls
- Additional_file3/SupplementaryTable9_raw_data/UMI_12.86301_PCR_200_Frag_filter60.xls
- __MACOSX/Additional_file3/SupplementaryTable9_raw_data/._UMI_12.86301_PCR_200_Frag_filter60.xls
- Additional_file3/SupplementaryTable9_raw_data/UMI_14.65927_PCR_500_Read_filter60.xls
- __MACOSX/Additional_file3/SupplementaryTable9_raw_data/._UMI_14.65927_PCR_500_Read_filter60.xls
- Additional_file3/SupplementaryTable9_raw_data/UMI_7.607033_PCR_200_Frag_filterNo.xls
- __MACOSX/Additional_file3/SupplementaryTable9_raw_data/._UMI_7.607033_PCR_200_Frag_filterNo.xls
- Additional_file3/SupplementaryTable9_raw_data/UMI_14.65927_PCR_200_Read_filterNo.xls
- __MACOSX/Additional_file3/SupplementaryTable9_raw_data/._UMI_14.65927_PCR_200_Read_filterNo.xls
- Additional_file3/SupplementaryTable9_raw_data/UMI_10.3648_PCR_200_Frag_filterNo.xls
- __MACOSX/Additional_file3/SupplementaryTable9_raw_data/._UMI_10.3648_PCR_200_Frag_filterNo.xls
- Additional_file3/SupplementaryTable9_raw_data/UMI_12.86301_PCR_200_umi_filterNo.xls
- __MACOSX/Additional_file3/SupplementaryTable9_raw_data/._UMI_12.86301_PCR_200_umi_filterNo.xls
- Additional_file3/SupplementaryTable9_raw_data/UMI_10.3648_PCR_200_Read_filterNo.xls
- __MACOSX/Additional_file3/SupplementaryTable9_raw_data/._UMI_10.3648_PCR_200_Read_filterNo.xls
- Additional_file3/SupplementaryTable9_raw_data/UMI_14_PCR_0_umi_filterNo.xls
- __MACOSX/Additional_file3/SupplementaryTable9_raw_data/._UMI_14_PCR_0_umi_filterNo.xls
- Additional_file3/SupplementaryTable9_raw_data/UMI_14.65927_PCR_200_umi_filter60.xls
- __MACOSX/Additional_file3/SupplementaryTable9_raw_data/._UMI_14.65927_PCR_200_umi_filter60.xls
- Additional_file3/SupplementaryTable9_raw_data/UMI_14_PCR_0_Read_filter60.xls
- __MACOSX/Additional_file3/SupplementaryTable9_raw_data/._UMI_14_PCR_0_Read_filter60.xls
- Additional_file3/SupplementaryTable9_raw_data/UMI_0_PCR_0_umi_filter60.xls
- __MACOSX/Additional_file3/SupplementaryTable9_raw_data/._UMI_0_PCR_0_umi_filter60.xls
- Additional_file3/SupplementaryTable9_raw_data/UMI_14.65927_PCR_200_Frag_filterNo.xls
- __MACOSX/Additional_file3/SupplementaryTable9_raw_data/._UMI_14.65927_PCR_200_Frag_filterNo.xls
- Additional_file3/SupplementaryTable9_raw_data/UMI_7.607033_PCR_200_Read_filterNo.xls
- __MACOSX/Additional_file3/SupplementaryTable9_raw_data/._UMI_7.607033_PCR_200_Read_filterNo.xls
- Additional_file3/SupplementaryTable9_raw_data/UMI_14.65927_PCR_500_Frag_filter60.xls
- __MACOSX/Additional_file3/SupplementaryTable9_raw_data/._UMI_14.65927_PCR_500_Frag_filter60.xls
- Additional_file3/SupplementaryTable9_raw_data/UMI_12.86301_PCR_200_Read_filter60.xls
- __MACOSX/Additional_file3/SupplementaryTable9_raw_data/._UMI_12.86301_PCR_200_Read_filter60.xls
- Additional_file3/SupplementaryTable9_raw_data/UMI_13.08208_PCR_200_Read_filterNo.xls
- __MACOSX/Additional_file3/SupplementaryTable9_raw_data/._UMI_13.08208_PCR_200_Read_filterNo.xls
- Additional_file3/SupplementaryTable9_raw_data/UMI_14.66066_PCR_500_umi_filter60.xls
- __MACOSX/Additional_file3/SupplementaryTable9_raw_data/._UMI_14.66066_PCR_500_umi_filter60.xls
- Additional_file3/SupplementaryTable9_raw_data/UMI_0_PCR_0_Frag_filterNo.xls
- __MACOSX/Additional_file3/SupplementaryTable9_raw_data/._UMI_0_PCR_0_Frag_filterNo.xls
- Additional_file3/SupplementaryTable9_raw_data/UMI_11.62192_PCR_200_Read_filter60.xls
- __MACOSX/Additional_file3/SupplementaryTable9_raw_data/._UMI_11.62192_PCR_200_Read_filter60.xls
- Additional_file3/SupplementaryTable9_raw_data/UMI_7.607033_PCR_200_umi_filterNo.xls
- __MACOSX/Additional_file3/SupplementaryTable9_raw_data/._UMI_7.607033_PCR_200_umi_filterNo.xls
- Additional_file3/SupplementaryTable9_raw_data/UMI_0_PCR_0_Read_filterNo.xls
- __MACOSX/Additional_file3/SupplementaryTable9_raw_data/._UMI_0_PCR_0_Read_filterNo.xls
- Additional_file3/SupplementaryTable9_raw_data/UMI_11.62192_PCR_200_Frag_filter60.xls
- __MACOSX/Additional_file3/SupplementaryTable9_raw_data/._UMI_11.62192_PCR_200_Frag_filter60.xls
- Additional_file3/SupplementaryTable9_raw_data/UMI_13.08208_PCR_200_umi_filter60.xls
- __MACOSX/Additional_file3/SupplementaryTable9_raw_data/._UMI_13.08208_PCR_200_umi_filter60.xls
- Additional_file3/SupplementaryTable9_raw_data/UMI_13.08208_PCR_200_Frag_filterNo.xls
- __MACOSX/Additional_file3/SupplementaryTable9_raw_data/._UMI_13.08208_PCR_200_Frag_filterNo.xls
- Additional_file3/SupplementaryTable9_raw_data/UMI_7.607033_PCR_200_umi_filter60.xls
- __MACOSX/Additional_file3/SupplementaryTable9_raw_data/._UMI_7.607033_PCR_200_umi_filter60.xls
- Additional_file3/SupplementaryTable9_raw_data/UMI_0_PCR_0_Read_filter60.xls
- __MACOSX/Additional_file3/SupplementaryTable9_raw_data/._UMI_0_PCR_0_Read_filter60.xls
- Additional_file3/SupplementaryTable9_raw_data/UMI_11.62192_PCR_200_Frag_filterNo.xls
- __MACOSX/Additional_file3/SupplementaryTable9_raw_data/._UMI_11.62192_PCR_200_Frag_filterNo.xls
- Additional_file3/SupplementaryTable9_raw_data/UMI_13.08208_PCR_200_umi_filterNo.xls
- __MACOSX/Additional_file3/SupplementaryTable9_raw_data/._UMI_13.08208_PCR_200_umi_filterNo.xls
- Additional_file3/SupplementaryTable9_raw_data/UMI_13.08208_PCR_200_Frag_filter60.xls
- __MACOSX/Additional_file3/SupplementaryTable9_raw_data/._UMI_13.08208_PCR_200_Frag_filter60.xls
- Additional_file3/SupplementaryTable9_raw_data/UMI_13.08208_PCR_200_Read_filter60.xls
- __MACOSX/Additional_file3/SupplementaryTable9_raw_data/._UMI_13.08208_PCR_200_Read_filter60.xls
- Additional_file3/SupplementaryTable9_raw_data/UMI_14.66066_PCR_500_umi_filterNo.xls
- __MACOSX/Additional_file3/SupplementaryTable9_raw_data/._UMI_14.66066_PCR_500_umi_filterNo.xls
- Additional_file3/SupplementaryTable9_raw_data/UMI_0_PCR_0_Frag_filter60.xls
- __MACOSX/Additional_file3/SupplementaryTable9_raw_data/._UMI_0_PCR_0_Frag_filter60.xls
- Additional_file3/SupplementaryTable9_raw_data/UMI_11.62192_PCR_200_Read_filterNo.xls
- __MACOSX/Additional_file3/SupplementaryTable9_raw_data/._UMI_11.62192_PCR_200_Read_filterNo.xls
- Additional_file3/SupplementaryTable9_raw_data/UMI_10.3648_PCR_200_umi_filterNo.xls
- __MACOSX/Additional_file3/SupplementaryTable9_raw_data/._UMI_10.3648_PCR_200_umi_filterNo.xls
- Additional_file3/SupplementaryTable9_raw_data/UMI_14.66066_PCR_500_Frag_filterNo.xls
- __MACOSX/Additional_file3/SupplementaryTable9_raw_data/._UMI_14.66066_PCR_500_Frag_filterNo.xls
- Additional_file3/SupplementaryTable9_raw_data/UMI_14.66066_PCR_500_Read_filterNo.xls
- __MACOSX/Additional_file3/SupplementaryTable9_raw_data/._UMI_14.66066_PCR_500_Read_filterNo.xls
- Additional_file3/SupplementaryTable9_raw_data/UMI_14.65927_PCR_500_umi_filterNo.xls
- __MACOSX/Additional_file3/SupplementaryTable9_raw_data/._UMI_14.65927_PCR_500_umi_filterNo.xls
- Additional_file3/SupplementaryTable9_raw_data/UMI_14.66066_PCR_500_Read_filter60.xls
- __MACOSX/Additional_file3/SupplementaryTable9_raw_data/._UMI_14.66066_PCR_500_Read_filter60.xls
- Additional_file3/SupplementaryTable9_raw_data/UMI_14.65927_PCR_500_umi_filter60.xls
- __MACOSX/Additional_file3/SupplementaryTable9_raw_data/._UMI_14.65927_PCR_500_umi_filter60.xls
- Additional_file3/SupplementaryTable9_raw_data/UMI_10.3648_PCR_200_umi_filter60.xls
- __MACOSX/Additional_file3/SupplementaryTable9_raw_data/._UMI_10.3648_PCR_200_umi_filter60.xls
- Additional_file3/SupplementaryTable9_raw_data/UMI_14.66066_PCR_500_Frag_filter60.xls
- __MACOSX/Additional_file3/SupplementaryTable9_raw_data/._UMI_14.66066_PCR_500_Frag_filter60.xls
- Additional_file3/SupplementaryFigure6_raw_data/MOI30CLB7_IS80_MultihitIS.csv
- __MACOSX/Additional_file3/SupplementaryFigure6_raw_data/._MOI30CLB7_IS80_MultihitIS.csv
- Additional_file3/SupplementaryFigure6_raw_data/MOI30CLB7_IS95_MultihitIS.csv
- __MACOSX/Additional_file3/SupplementaryFigure6_raw_data/._MOI30CLB7_IS95_MultihitIS.csv
- Additional_file3/SupplementaryFigure6_raw_data/MOI30CLB7_IS80_UniqAndMultihitIS.csv
- __MACOSX/Additional_file3/SupplementaryFigure6_raw_data/._MOI30CLB7_IS80_UniqAndMultihitIS.csv
- Additional_file3/SupplementaryFigure6_raw_data/MOI30CLB7_IS95_UniqhitIS.csv
- __MACOSX/Additional_file3/SupplementaryFigure6_raw_data/._MOI30CLB7_IS95_UniqhitIS.csv
- Additional_file3/SupplementaryFigure6_raw_data/MOI30CLB7_IS80_UniqhitIS.csv
- __MACOSX/Additional_file3/SupplementaryFigure6_raw_data/._MOI30CLB7_IS80_UniqhitIS.csv
- Additional_file3/SupplementaryFigure6_raw_data/MOI30CLB7_IS0_MultihitIS.csv
- __MACOSX/Additional_file3/SupplementaryFigure6_raw_data/._MOI30CLB7_IS0_MultihitIS.csv
- Additional_file3/SupplementaryFigure6_raw_data/MOI30CLB7_IS95_UniqAndMultihitIS.csv
- __MACOSX/Additional_file3/SupplementaryFigure6_raw_data/._MOI30CLB7_IS95_UniqAndMultihitIS.csv
- Additional_file3/SupplementaryFigure6_raw_data/MOI30CLB7_IS0_UniqhitIS.csv
- __MACOSX/Additional_file3/SupplementaryFigure6_raw_data/._MOI30CLB7_IS0_UniqhitIS.csv
- Additional_file3/SupplementaryFigure6_raw_data/MOI30CLB7_IS0_UniqAndMultihitIS.csv
- __MACOSX/Additional_file3/SupplementaryFigure6_raw_data/._MOI30CLB7_IS0_UniqAndMultihitIS.csv
