# Supplementary material for: IS-Seq: a bioinformatics pipeline for integration sites analysis with comprehensive abundance quantification methods
Source: BMC Bioinformatics. 2023 Jul 18;24:286. doi: 10.1186/s12859-023-05390-1 (PMC10354991; doi:10.1186/s12859-023-05390-1)
Supplement: Supplementary file 3 — Additional file 3: Raw data relative to Tables 1-5, Figures 4-7, Supplementary Table S9 and Supplementary Figures S2, S4-S6. [file 12859_2023_5390_MOESM3_ESM.zip › Additional_file3/MOI50CLH6_uniq_cluster_Frag_MLE_SST95_Supplementary_Figure_5_raw_data.xls]

seqnames	start	strand	MLE	%	ID
chr10	73456731	-	610	61	chr10_73456731_-
chr3	114691164	+	364	36.4	chr3_114691164_+
chr_cluster1	start_cluster1	strand_cluster1	19	1.9	chr_cluster1_start_cluster1_strand_cluster1
chr2	183342235	-	1	0.1	chr2_183342235_-
chr2	203794978	-	1	0.1	chr2_203794978_-
chr3	56412638	-	1	0.1	chr3_56412638_-
chr10	86318865	+	1	0.1	chr10_86318865_+
chr14	87487377	+	1	0.1	chr14_87487377_+
chr16	68609542	+	1	0.1	chr16_68609542_+
chr17	50282541	+	1	0.1	chr17_50282541_+
			1000
