# Supplementary material for: IS-Seq: a bioinformatics pipeline for integration sites analysis with comprehensive abundance quantification methods
Source: BMC Bioinformatics. 2023 Jul 18;24:286. doi: 10.1186/s12859-023-05390-1 (PMC10354991; doi:10.1186/s12859-023-05390-1)
Supplement: Supplementary file 3 — Additional file 3: Raw data relative to Tables 1-5, Figures 4-7, Supplementary Table S9 and Supplementary Figures S2, S4-S6. [file 12859_2023_5390_MOESM3_ESM.zip › Additional_file3/IS_100_read_filterNo_Supplementary_Figure_2_raw_data.xlsx]

## Sheet: IS_100
seqnames	position	strand	expected_abundance	estimated_abundance	gene
chr1	66608964	-	309	309	SGIP1
chr1	44492929	+	295	295	RNF220
chr1	60941821	+	333	333	NFIA
chr1	30845227	+	308	308	RN7SKP91
chr1	17633234	+	277	277	ARHGEF10L
chr1	79310131	+	336	336	AL353651.1
chr1	85229418	+	312	312	C1orf52
chr10	8492848	+	310	310	AC025946.2
chr10	71358252	-	279	279	SLC29A3
chr10	23513193	-	274	274	AL512603.2
chr10	75184122	-	282	282	SAMD8
chr11	1188113	+	304	304	MUC5AC
chr11	27375563	+	312	312	LGR4
chr11	102635939	+	302	302	AP000851.1
chr11	56816302	-	308	308	OR5G5P
chr12	69687049	-	268	268	BEST3
chr12	53553756	+	306	306	AC023509.6
chr12	41517720	+	306	306	PDZRN4
chr12	76120783	-	264	264	AC233290.2
chr13	64794764	-	292	292	LGMNP1
chr13	100365286	-	234	234	PCCA
chr14	37762560	+	317	317	TTC6
chr14	96608760	-	273	273	AL137786.1
chr14	97055078	+	273	273	AL049833.4
chr15	42236969	+	334	334	TMEM87A
chr15	64634732	+	294	294	ZNF609
chr15	19941161	-	262	262	AC127381.2
chr16	8438069	-	304	304	AC018767.1
chr16	28846936	-	279	279	SH2B1
chr16	74723637	-	285	285	FA2H
chr17	58544718	-	261	261	SEPTIN4-AS1
chr17	10959349	+	328	328	AC015908.2
chr17	27589448	-	271	271	KSR1
chr18	23273073	-	283	283	TMEM241
chr18	74979401	-	255	255	ZNF407
chr18	982457	-	265	265	AP000829.1
chr19	42148899	+	339	339	POU2F2
chr19	49461738	-	249	249	ALDH16A1
chr2	57500133	-	252	252	AC073875.1
chr2	191469950	-	290	290	MYO1B
chr2	240660396	-	281	281	AC011298.3
chr2	63875873	-	244	244	UGP2
chr2	189995939	+	316	316	C2orf88
chr2	155543882	+	315	315	AC073225.1
chr2	36283814	-	287	287	RPL21P36
chr2	141462932	+	287	287	LRP1B
chr20	45618503	-	275	275	WFDC9
chr20	43579423	+	290	290	SGK2
chr22	18575694	+	126	42	PI4KAP1
chr22	21419636	-	0	32	HIC2
chr22	21515252	+	0	52	PI4KAP2
chr3	2571948	-	241	241	CNTN4
chr3	35133815	-	271	271	KRT8P18
chr3	16221382	-	286	286	GALNT15
chr3	158951463	+	311	311	IQCJ-SCHIP1
chr3	162679594	-	284	284	AC128716.1
chr3	92624152	-	5	4	ABBA01000935.2
chr3	93175140	-	0	1	RNU6-488P
chr4	114153190	+	338	338	AC093815.1
chr4	146822515	-	287	287	TTC29
chr4	166913128	+	305	305	SPOCK3
chr4	117372396	-	283	283	LINC02263
chr4	107369291	+	331	331	RNU6-551P
chr4	30421988	+	294	294	AC098595.1
chr5	74309716	+	329	329	LINC01331
chr5	124177437	-	293	293	LINC01170
chr5	76310780	+	317	317	SV2C
chr5	127621740	+	284	284	CTXN3
chr5	87031329	+	304	304	AC109492.1
chr5	36451989	+	288	288	RNA5SP181
chr6	99681114	-	285	285	AL035087.1
chr6	120527467	+	318	318	AL096854.1
chr6	37725150	-	277	277	MDGA1
chr6	20673587	+	298	298	CDKAL1
chr6	47985954	-	275	275	PTCHD4
chr6	53089211	-	248	248	FBXO9
chr7	69891073	+	318	318	AUTS2
chr7	1846862	-	266	266	AC104129.1
chr7	127210310	+	287	287	GRM8
chr7	119223924	+	305	305	AC079791.1
chr7	149480741	-	245	245	ZNF746
chr8	98744647	-	268	268	STK3
chr8	107848035	-	249	249	AC025508.1
chr8	120773420	+	291	291	AC104958.1
chr8	70279529	-	273	273	NCOA2
chr8	87794930	+	271	271	SOX5P1
chr9	8794223	-	270	270	PTPRD
chr9	34847097	+	288	288	AL589645.1
chr9	26709043	-	283	283	AL451137.2
chrX	39955738	+	294	294	AL592164.2
chrX	82868257	+	317	317	AL008987.1
chrX	5621977	-	274	274	AC110995.1
chrX	141285647	+	304	304	SPANXA2-OT1
chrX	84796143	-	299	299	SETP4
