# Supplementary material for: IS-Seq: a bioinformatics pipeline for integration sites analysis with comprehensive abundance quantification methods
Source: BMC Bioinformatics. 2023 Jul 18;24:286. doi: 10.1186/s12859-023-05390-1 (PMC10354991; doi:10.1186/s12859-023-05390-1)
Supplement: Supplementary file 3 — Additional file 3: Raw data relative to Tables 1-5, Figures 4-7, Supplementary Table S9 and Supplementary Figures S2, S4-S6. [file 12859_2023_5390_MOESM3_ESM.zip › Additional_file3/IsSeq_on_IsSeq_D1_data_Read_Table3_Table5_Figure_6_raw_data.xls]

chr	pos	chrInt	strand	V7	X0.100.250ng_CellLine_0	X0.100.500ng_CellLine_0	X1.90.250ng_CellLine_0	X1.90.500ng_CellLine_0	X10.90.250ng_CellLine_0	X10.90.500ng_CellLine_0	X100.0.250ng_CellLine_0	X100.0.500ng_CellLine_0	X50.50.250ng_CellLine_0	X50.50.500ng_CellLine_0	X75.25.250ng_CellLine_0	X75.25.500ng_CellLine_0	UT.250ng_CellLine_0	H2O_H2O_0
chr1	100010017	1	-	AC118553.2	0	0	0	0	0	0	0	0	27	0	0	0	0	0
chr1	100023527	1	+	AC118553.2	0	0	0	0	0	0	0	0	4	0	0	0	0	0
chr1	100143282	1	-	TRMT13	21	0	0	0	0	0	0	0	0	0	0	0	0	0
chr1	100469326	1	-	CDC14A	0	0	0	0	0	0	0	0	88	0	0	0	0	0
chr1	100905384	1	-	SLC30A7	110	0	0	0	0	0	0	0	0	0	0	0	0	0
chr1	100930662	1	-	SLC30A7	0	0	3	0	0	0	0	0	0	0	0	0	0	0
chr1	100969770	1	-	SLC30A7	0	0	0	0	0	0	0	0	0	1	0	0	0	0
chr1	10100489	1	-	UBE4B	0	0	0	0	0	8	0	0	0	0	0	0	0	0
chr1	101162413	1	+	AC119501.1	0	1	0	0	0	0	0	0	0	0	0	0	0	0
chr1	10277213	1	+	KIF1B	126	0	0	0	0	0	0	0	0	0	0	0	0	0
chr1	103144661	1	-	COL11A1	0	6	0	0	0	0	0	0	0	0	0	0	0	0
chr1	103188202	1	-	COL11A1	0	0	0	0	0	0	0	0	0	0	0	1	0	0
chr1	103515982	1	+	AC095032.1	0	0	0	0	0	2	0	0	0	0	0	0	0	0
chr1	104652193	1	-	AL591888.1	0	0	0	0	0	8	0	0	0	0	0	0	0	0
chr1	10592033	1	-	PEX14	1	0	0	0	0	0	0	0	0	0	0	0	0	0
chr1	107812905	1	-	VAV3	0	45	0	0	0	0	0	0	0	0	0	0	0	0
chr1	108756915	1	+	STXBP3	0	0	0	0	0	27	0	0	0	0	0	0	0	0
chr1	108759071	1	-	STXBP3	0	0	0	0	0	0	0	0	0	0	0	5	0	0
chr1	109011009	1	+	WDR47	86	0	0	0	0	0	0	0	0	0	0	0	0	0
chr1	109223354	1	-	SARS1	0	0	0	0	0	0	0	0	0	0	0	4	0	0
chr1	110343948	1	+	RBM15	0	0	0	2	0	0	0	0	0	0	0	0	0	0
chr1	11068749	1	+	AL109811.1	0	0	0	0	29	0	0	0	0	0	0	0	0	0
chr1	110884782	1	-	CD53	0	26	0	0	0	0	0	0	0	0	0	0	0	0
chr1	110958651	1	+	LRIF1	0	0	0	1	0	28	0	0	0	0	0	0	0	0
chr1	1110229	1	+	C1orf159	0	48	0	0	0	0	0	0	0	0	0	0	0	0
chr1	111696127	1	-	RAP1A	264	0	0	0	0	0	0	0	0	0	0	0	0	0
chr1	114475813	1	+	TRIM33	0	0	0	0	0	25	0	0	0	0	0	0	0	0
chr1	114492938	1	+	TRIM33	0	0	0	0	3	0	0	0	0	0	0	0	0	0
chr1	114718531	1	-	CSDE1	0	67	0	0	0	0	0	0	0	0	0	0	0	0
chr1	114745782	1	+	CSDE1	0	0	0	0	0	0	0	0	0	36	0	0	0	0
chr1	115922654	1	-	LINC01649	0	0	0	0	2	0	0	0	0	0	0	0	0	0
chr1	116034556	1	-	SLC22A15	0	0	0	10	0	0	0	0	0	0	0	0	0	0
chr1	119079625	1	+	WARS2	0	0	0	0	36	0	0	0	0	0	0	0	0	0
chr1	119946415	1	+	NOTCH2	0	0	0	0	0	0	0	0	0	3	0	0	0	0
chr1	121526423	1	-	EMBP1	0	0	14	0	0	0	0	0	0	0	0	0	0	0
chr1	12326314	1	-	VPS13D	0	0	14	0	0	0	0	0	0	0	0	0	0	0
chr1	1259227	1	+	UBE2J2	0	0	0	0	0	0	0	0	0	2	0	0	0	0
chr1	1271718	1	+	UBE2J2	0	0	0	0	0	0	0	0	0	0	0	92	0	0
chr1	1317839	1	+	AL139287.1	0	0	0	8	0	0	0	0	0	0	0	0	0	0
chr1	1318524	1	+	AL139287.1	0	0	0	0	0	1	0	0	0	0	0	64	0	0
chr1	13739742	1	+	PRDM2	0	0	0	0	0	4	0	0	0	0	0	0	0	0
chr1	1385975	1	-	CCNL2	0	74	0	0	0	0	0	0	0	0	0	0	0	0
chr1	143726875	1	-	RNVU1-18	0	194	0	0	0	0	0	0	0	0	0	0	0	0
chr1	143988797	1	-	SRGAP2D	0	0	0	0	5	5	0	0	0	0	0	0	0	0
chr1	146197273	1	+	NBPF10	18	0	0	0	0	0	0	0	0	0	0	0	0	0
chr1	146325265	1	+	SEC22B4P	0	0	0	0	8	0	0	0	0	0	0	0	0	0
chr1	1480064	1	-	ATAD3B	0	0	0	0	0	0	1	0	0	0	0	0	0	0
chr1	148503543	1	+	LINC01138	0	0	0	0	1	0	0	0	0	0	0	0	0	0
chr1	149423444	1	-	AC242842.3	0	0	0	0	0	0	0	0	0	0	4	0	0	0
chr1	150109842	1	-	VPS45	0	67	0	0	0	0	0	0	0	0	0	0	0	0
chr1	150112578	1	-	VPS45	0	0	40	0	0	0	0	0	0	0	0	0	0	0
chr1	150378090	1	-	RPRD2	0	0	0	0	0	0	0	0	0	3	0	0	0	0
chr1	1506540	1	+	AL645728.2	0	0	0	0	0	0	0	0	2	0	0	0	0	0
chr1	150711710	1	+	HORMAD1	0	0	11	0	0	0	0	0	0	0	0	0	0	0
chr1	150847454	1	+	ARNT	0	54	0	0	0	0	0	0	0	0	0	0	0	0
chr1	150879517	1	+	RPS27AP6	0	0	0	13	0	0	0	0	0	0	0	0	0	0
chr1	1509096	1	-	AL645728.2	0	0	0	0	0	0	0	0	2	0	0	0	0	0
chr1	151039511	1	-	BNIPL	0	0	0	0	0	0	0	0	0	0	116	0	0	0
chr1	151213655	1	-	PIP5K1A	0	0	0	11	0	0	0	0	0	0	0	0	0	0
chr1	151636579	1	-	SNX27	0	0	0	0	0	0	0	0	0	19	0	0	0	0
chr1	151668929	1	+	SNX27	0	0	0	10	0	0	0	0	0	0	0	0	0	0
chr1	1518553	1	-	ATAD3A	0	0	0	0	0	0	1	0	0	0	0	1	0	0
chr1	1525666	1	+	ATAD3A	0	0	0	0	0	28	0	0	0	0	0	0	0	0
chr1	1533817	1	-	ATAD3A	0	0	0	0	0	0	0	0	3	0	0	0	0	0
chr1	153662518	1	-	ILF2	0	0	0	8	0	0	0	0	0	0	0	0	0	0
chr1	153847330	1	-	GATAD2B	0	26	0	0	0	0	0	0	0	0	0	0	0	0
chr1	153868482	1	-	GATAD2B	0	0	0	0	0	0	0	0	0	2	0	0	0	0
chr1	153914418	1	-	GATAD2B	97	0	0	0	0	0	0	0	0	0	0	0	0	1
chr1	153949752	1	-	CRTC2	0	0	0	3	0	0	0	0	0	0	0	0	0	0
chr1	153950077	1	+	CRTC2	0	0	0	0	0	0	0	0	0	0	86	0	0	0
chr1	154253402	1	+	UBAP2L	0	11	0	0	0	0	0	0	0	0	0	0	0	0
chr1	155225159	1	+	GBAP1	1	0	0	0	0	0	0	0	0	0	0	0	0	0
chr1	155348903	1	-	ASH1L	0	0	0	0	0	19	0	0	0	0	0	0	0	0
chr1	15540787	1	-	DNAJC16	0	0	0	0	0	3	0	0	0	0	0	0	0	0
chr1	155432348	1	-	ASH1L	0	0	0	0	5	0	0	0	0	0	0	0	0	0
chr1	155461958	1	-	ASH1L	0	0	0	1	0	0	0	0	0	0	0	0	0	0
chr1	155496338	1	+	ASH1L	0	42	0	0	0	0	0	0	0	0	0	0	0	0
chr1	155522706	1	+	ASH1L	0	0	0	0	0	0	0	0	0	26	0	0	0	0
chr1	155541380	1	-	ASH1L	0	0	0	0	0	0	0	0	0	0	0	18	0	0
chr1	155568950	1	-	AL353807.4	0	33	0	0	0	0	0	0	0	0	0	0	0	0
chr1	155682232	1	-	YY1AP1	0	0	0	5	0	0	0	0	0	0	0	0	0	0
chr1	155784886	1	-	GON4L	0	0	0	0	0	4	0	0	0	0	0	0	0	0
chr1	155931846	1	+	KHDC4	0	0	0	0	0	20	0	0	0	0	0	0	0	0
chr1	1561655	1	-	SSU72	0	0	0	0	0	0	0	0	0	0	0	7	0	0
chr1	156233244	1	+	PMF1	182	5	0	0	0	0	0	0	0	0	0	0	0	0
chr1	15641067	1	+	DDI2	0	0	0	0	0	0	0	0	75	0	0	0	0	0
chr1	157394677	1	-	AL732406.1	14	0	0	0	0	0	0	0	0	0	0	0	0	0
chr1	157656025	1	-	AL135929.1	0	0	10	0	0	0	0	0	0	0	0	0	0	0
chr1	15878126	1	-	SPEN	0	0	0	0	0	3	0	0	0	0	0	0	0	0
chr1	158837198	1	-	MNDA	0	0	0	0	0	0	0	0	0	0	25	0	0	0
chr1	158858717	1	-	MNDA	0	0	0	0	0	3	0	0	0	0	0	0	0	0
chr1	15903175	1	+	SPEN	0	0	12	0	0	0	0	0	0	0	0	0	0	0
chr1	15923385	1	+	SPEN	0	0	0	0	43	0	0	0	0	0	0	0	0	0
chr1	160527559	1	-	SLAMF6	0	0	0	0	0	0	0	0	0	0	32	0	0	0
chr1	161333102	1	-	SDHC	0	0	0	0	0	0	0	0	0	0	6	0	0	0
chr1	161348578	1	+	SDHC	0	0	0	0	0	0	0	0	0	1	0	0	0	0
chr1	161824667	1	-	ATF6	0	0	0	0	73	0	0	0	0	0	0	0	0	0
chr1	162583512	1	-	UAP1	0	0	1	0	0	0	0	0	0	0	0	0	0	0
chr1	1646626	1	+	CDK11B	0	12	0	0	0	0	0	0	0	0	0	0	0	0
chr1	165472236	1	+	LRRC52-AS1	2	0	0	0	0	0	0	0	0	0	0	0	0	0
chr1	1656105	1	+	CDK11B	0	0	0	0	0	0	0	0	0	10	0	0	0	0
chr1	167301251	1	+	POU2F1	0	14	0	0	0	0	0	0	0	0	0	0	0	0
chr1	167310425	1	+	POU2F1	0	0	0	0	30	0	0	0	0	0	0	0	0	0
chr1	167625058	1	+	AL031733.2	0	0	0	7	0	0	0	0	0	0	0	0	0	0
chr1	167933739	1	+	MPC2	0	0	0	0	0	63	0	0	0	0	0	0	0	0
chr1	167957679	1	+	DCAF6	0	0	0	0	0	0	0	0	0	0	0	192	0	0
chr1	167987119	1	+	DCAF6	70	0	0	0	4	0	0	0	0	0	0	0	0	0
chr1	168006092	1	+	DCAF6	6	0	0	0	0	0	0	0	0	0	0	0	0	0
chr1	1680930	1	-	SLC35E2B	0	52	0	0	0	0	0	0	0	0	0	0	0	0
chr1	168202804	1	+	TIPRL	0	0	28	0	0	0	0	0	0	0	0	0	0	0
chr1	169870897	1	-	SCYL3	0	39	0	0	0	0	0	0	0	0	0	0	0	0
chr1	169889208	1	-	SCYL3	166	0	0	0	0	0	0	1	0	0	0	0	0	0
chr1	17072082	1	-	PADI2	0	0	0	0	41	0	0	0	0	0	0	0	0	0
chr1	17073874	1	+	PADI2	0	0	13	0	0	0	0	0	0	0	0	0	0	0
chr1	1718506	1	-	AL031282.2	0	0	0	0	0	0	0	0	0	49	0	0	0	0
chr1	172528444	1	-	SUCO	0	0	0	0	0	9	0	0	0	0	0	0	0	0
chr1	172528777	1	-	SUCO	0	0	0	0	17	0	0	0	0	0	0	0	0	0
chr1	172536584	1	-	SUCO	0	0	0	0	0	0	0	0	0	0	1	0	0	0
chr1	1728505	1	-	AL031282.1	0	159	0	0	0	0	0	0	0	0	0	0	0	0
chr1	173954994	1	+	RC3H1	0	0	0	11	0	0	0	0	0	0	0	0	0	0
chr1	173960892	1	-	RC3H1	0	0	0	0	6	0	0	0	0	0	0	0	0	0
chr1	173988944	1	-	RC3H1	0	0	0	0	0	19	0	0	0	0	0	0	0	0
chr1	174227399	1	-	RABGAP1L	0	0	0	29	0	0	0	0	0	0	0	0	0	0
chr1	174279425	1	-	RABGAP1L	0	0	0	0	0	0	0	0	8	0	0	0	0	0
chr1	1765610	1	+	NADK	0	0	0	0	0	11	0	0	0	0	0	0	0	0
chr1	1770321	1	+	NADK	0	0	0	0	0	9	0	0	0	0	0	0	0	0
chr1	178891167	1	+	RALGPS2	0	0	0	0	0	0	0	0	0	0	128	0	0	0
chr1	178906907	1	+	RALGPS2	0	102	0	0	0	0	0	0	0	0	0	0	0	0
chr1	179208082	1	+	ABL2	0	0	0	0	0	17	0	0	0	0	0	0	0	0
chr1	179618606	1	-	TDRD5	0	0	0	0	0	0	0	0	0	1	0	0	0	0
chr1	180002979	1	+	CEP350	0	0	0	0	0	0	0	0	0	0	0	15	0	0
chr1	180061827	1	-	CEP350	0	0	0	0	0	0	0	0	9	0	0	0	0	0
chr1	180706770	1	-	XPR1	0	8	0	0	0	0	0	0	0	0	0	0	0	0
chr1	180846695	1	-	XPR1	0	0	41	0	0	0	0	0	0	0	0	0	0	0
chr1	182271283	1	+	LINC01344	0	0	1	0	0	0	0	0	0	0	0	0	0	0
chr1	182462998	1	+	RGSL1	0	0	1	0	0	0	0	0	0	0	0	0	0	0
chr1	182579201	1	+	RNASEL	0	112	0	0	0	0	0	0	0	0	0	0	0	0
chr1	182582148	1	+	RNASEL	0	0	0	0	4	0	0	0	0	0	0	0	0	0
chr1	182830044	1	-	NPL	0	0	0	0	0	36	0	0	0	0	0	0	0	0
chr1	182862566	1	-	DHX9	0	0	0	0	0	7	0	0	0	0	0	17	0	0
chr1	185463937	1	-	MCRIP2P2	41	0	0	0	0	0	0	0	0	0	0	0	0	0
chr1	185726728	1	-	HMCN1	0	0	0	36	0	0	0	0	0	0	0	0	0	0
chr1	18600204	1	-	AL031737.1	0	1	0	0	0	0	0	0	0	0	0	0	0	0
chr1	186627409	1	+	AL049198.1	0	17	0	0	0	0	0	0	0	0	0	0	0	0
chr1	186974207	1	+	PLA2G4A	0	0	0	0	0	3	0	0	0	0	0	0	0	0
chr1	187439229	1	-	ERVMER61-1	0	17	0	0	0	0	0	0	0	0	0	0	0	0
chr1	1887614	1	-	GNB1	0	0	0	0	31	0	0	0	0	0	0	0	0	0
chr1	1887861	1	+	GNB1	0	55	0	0	0	0	0	0	0	0	0	0	0	0
chr1	190765347	1	-	LINC01720	0	113	0	0	0	0	0	0	0	0	0	0	0	0
chr1	19118073	1	+	UBR4	0	0	0	0	22	0	0	0	0	0	0	0	0	0
chr1	19133302	1	+	UBR4	0	0	0	0	0	0	0	0	0	0	6	0	0	0
chr1	19176497	1	-	UBR4	0	0	0	0	6	0	0	0	0	0	0	0	0	0
chr1	191999845	1	-	LINC02770	0	142	0	0	0	0	0	0	0	0	0	0	0	0
chr1	192009906	1	+	LINC02770	0	12	0	0	0	0	0	0	0	0	0	0	0	0
chr1	192120262	1	+	RGS18	0	0	0	0	0	0	0	0	0	8	0	0	0	0
chr1	192167103	1	+	RGS18	0	0	0	0	39	0	0	0	0	0	0	0	0	0
chr1	192180169	1	+	RGS18	0	0	8	0	0	0	0	0	0	0	0	0	0	0
chr1	19226780	1	-	EMC1-AS1	1	0	0	0	0	0	0	0	0	0	0	0	0	0
chr1	192785481	1	+	AL390957.1	0	0	0	0	0	6	0	0	0	0	0	0	0	0
chr1	194053235	1	-	AL136456.1	100	0	0	0	0	0	0	0	0	0	0	0	0	0
chr1	194236226	1	-	AL136456.1	0	0	0	0	23	0	0	0	0	0	0	0	0	0
chr1	194471124	1	+	RNU6-983P	0	0	0	5	0	0	0	0	0	0	0	0	0	0
chr1	194594901	1	-	RNU6-983P	0	0	0	0	0	1	0	0	0	0	0	0	0	0
chr1	196402707	1	+	KCNT2	0	1	0	0	0	0	0	0	0	0	0	0	0	0
chr1	197136849	1	-	ASPM	0	68	0	0	0	0	0	0	0	0	0	0	0	0
chr1	197175031	1	+	ZBTB41	0	0	0	0	0	11	0	0	0	0	0	0	0	0
chr1	197608735	1	+	DENND1B	0	0	0	0	0	0	0	0	6	0	0	0	0	0
chr1	197810704	1	+	DENND1B	105	0	0	0	0	0	0	0	0	0	0	0	0	0
chr1	198504023	1	+	AL450352.1	0	0	0	0	0	38	0	0	0	0	0	51	0	0
chr1	198651492	1	-	PTPRC	0	0	0	3	0	0	0	0	0	0	0	0	0	0
chr1	198681400	1	+	PTPRC	0	0	0	0	0	0	0	0	0	0	0	284	0	0
chr1	198693163	1	-	PTPRC	0	0	0	0	0	0	0	0	46	0	0	0	0	0
chr1	198849545	1	-	MIR181A1HG	0	0	17	0	0	0	0	0	0	0	0	0	0	0
chr1	198923771	1	-	MIR181A1HG	0	64	0	0	0	0	0	0	0	0	0	0	0	0
chr1	199023298	1	+	LINC01221	0	0	0	0	0	4	0	0	0	0	0	0	0	0
chr1	199034369	1	-	LINC01221	0	0	0	1	0	0	0	0	0	0	0	0	0	0
chr1	199061703	1	+	LINC01221	0	0	0	0	0	0	0	0	0	0	39	0	0	0
chr1	199120286	1	-	LINC02789	0	0	0	0	0	0	0	0	0	0	1	0	0	0
chr1	200396370	1	+	AC104461.1	0	0	0	26	0	0	0	0	0	0	0	0	0	0
chr1	200602459	1	+	KIF14	0	2	0	0	0	0	0	0	0	0	0	0	0	0
chr1	200841006	1	+	CAMSAP2	0	0	0	7	0	0	0	0	0	0	0	0	0	0
chr1	201007641	1	-	KIF21B	0	1	0	0	0	0	0	0	0	0	0	0	0	0
chr1	201846390	1	+	IPO9	0	13	0	0	0	0	0	0	0	0	0	0	0	0
chr1	202147960	1	+	PTPN7	0	0	0	0	0	11	0	0	0	0	0	0	0	0
chr1	202412936	1	+	PPP1R12B	0	35	0	0	0	0	0	0	0	0	0	0	0	0
chr1	202744740	1	+	KDM5B	0	0	0	5	0	0	0	0	0	0	0	0	0	0
chr1	202784800	1	+	KDM5B	0	0	0	0	0	12	0	0	0	0	0	0	0	0
chr1	202801443	1	+	KDM5B	0	0	0	0	0	0	0	0	0	15	0	0	0	0
chr1	202906418	1	+	KLHL12	0	0	0	0	0	0	0	0	0	1	0	0	0	0
chr1	202980966	1	-	MGAT4FP	0	0	0	0	0	0	0	0	0	0	0	15	0	0
chr1	204452844	1	-	PIK3C2B	0	0	0	0	0	0	0	0	0	2	0	0	0	0
chr1	205049501	1	-	CNTN2	0	0	0	0	0	0	1	0	0	0	0	0	0	0
chr1	20612967	1	-	CDA	0	0	0	0	10	0	0	0	0	0	0	0	0	0
chr1	206338828	1	+	SRGAP2	0	0	0	0	0	97	0	0	0	0	0	0	0	0
chr1	207338589	1	+	CD55	0	0	0	0	0	11	0	0	0	0	0	0	0	0
chr1	20741777	1	-	HP1BP3	0	296	0	0	0	0	0	0	0	0	0	0	0	0
chr1	207859719	1	+	MIR29B2CHG	0	0	0	0	0	12	0	0	0	0	0	0	0	0
chr1	20874804	1	-	EIF4G3	0	8	0	0	0	0	0	0	0	0	0	0	0	0
chr1	209753014	1	+	TRAF3IP3	0	0	0	14	0	0	0	0	0	0	0	0	0	0
chr1	209847897	1	+	UTP25	0	0	0	0	0	0	0	0	0	1	0	0	0	0
chr1	20985235	1	-	EIF4G3	0	69	0	0	0	0	0	0	0	0	0	0	0	0
chr1	20998052	1	-	EIF4G3	0	0	0	0	34	0	0	0	0	0	0	0	0	0
chr1	21013378	1	+	EIF4G3	0	95	0	0	34	0	0	0	43	0	0	0	0	0
chr1	21128035	1	-	EIF4G3	0	0	0	0	5	0	0	0	0	0	0	0	0	0
chr1	211297463	1	-	RCOR3	0	0	0	7	0	0	0	0	0	0	0	0	0	0
chr1	211791774	1	-	LPGAT1	0	0	0	17	0	0	0	0	0	0	0	0	0	0
chr1	212102922	1	-	DTL	0	1	0	0	0	0	0	0	0	0	0	0	0	0
chr1	214307002	1	-	SMYD2	0	0	0	0	0	0	0	0	19	0	0	0	0	0
chr1	217553220	1	-	GPATCH2	0	20	0	0	0	0	0	0	0	0	0	0	0	0
chr1	217616236	1	-	GPATCH2	0	0	0	0	0	47	0	0	0	0	0	0	0	0
chr1	218325465	1	-	RRP15	0	0	0	0	0	0	0	0	0	20	0	61	0	0
chr1	219142082	1	+	LYPLAL1-DT	0	7	0	0	0	0	0	0	0	0	0	0	0	0
chr1	219181557	1	-	LYPLAL1	0	0	0	0	0	0	0	0	0	4	0	0	0	0
chr1	220159539	1	+	RAB3GAP2	38	0	0	0	0	0	0	0	0	6	0	0	0	0
chr1	224187859	1	+	DEGS1	0	52	0	0	0	0	0	0	0	0	0	0	0	0
chr1	224287736	1	+	NVL	0	0	0	0	72	0	0	0	0	0	0	0	0	0
chr1	224417647	1	-	WDR26	124	0	0	0	0	0	0	0	0	0	0	0	0	0
chr1	224790943	1	+	LINC02813	0	0	0	0	0	11	0	0	0	0	0	0	0	0
chr1	225553400	1	+	ENAH	0	0	0	0	0	4	0	0	0	0	0	0	0	0
chr1	2258698	1	-	SKI	0	0	5	0	0	0	0	0	0	0	0	0	0	0
chr1	226153263	1	-	ACBD3-AS1	0	0	0	0	0	0	0	0	0	14	0	0	0	0
chr1	226934163	1	+	COQ8A	0	0	0	48	0	0	0	0	0	0	0	0	0	0
chr1	228085816	1	+	ARF1	0	0	0	0	0	6	0	0	0	0	0	0	0	0
chr1	228888337	1	+	AL078624.1	0	0	0	2	0	0	0	0	0	0	0	0	0	0
chr1	228957863	1	+	LINC02815	0	0	0	0	0	0	0	0	0	0	34	0	0	0
chr1	229016981	1	+	LINC02815	0	0	0	0	0	0	0	0	0	5	0	0	0	0
chr1	229079195	1	+	LINC02814	0	0	0	0	0	1	0	0	0	0	0	0	0	0
chr1	229607336	1	+	TAF5L	0	0	0	0	0	0	0	0	3	0	0	0	0	0
chr1	23049364	1	+	KDM1A	65	0	0	0	0	0	0	0	0	0	0	0	0	0
chr1	232734533	1	-	LINC01744	0	0	0	0	0	0	0	0	0	2	0	0	0	0
chr1	23301309	1	-	AL109936.8	90	0	0	0	0	0	0	0	0	0	0	0	0	0
chr1	234566658	1	+	AL161640.2	0	0	0	0	0	10	0	0	0	0	0	0	0	0
chr1	234575042	1	+	AL161640.2	0	1	0	0	0	0	0	0	0	0	0	0	0	0
chr1	235827444	1	-	LYST	4	0	0	0	0	0	0	0	0	0	0	0	0	0
chr1	236822894	1	-	MTR	0	0	0	0	0	2	0	0	0	0	0	0	0	0
chr1	236835374	1	-	MTR	0	0	0	0	0	0	0	0	0	1	0	0	0	0
chr1	23876567	1	+	CNR2	0	0	0	1	0	0	0	0	0	0	0	0	0	0
chr1	241879762	1	+	EXO1	0	0	62	0	0	0	0	0	0	0	0	0	0	0
chr1	244679139	1	-	DESI2	0	0	0	0	0	0	0	0	0	4	0	0	0	0
chr1	246113623	1	+	AC092801.1	0	0	4	0	0	0	0	0	0	11	0	0	0	0
chr1	246727622	1	+	SCCPDH	0	0	0	0	0	0	0	0	0	3	0	0	0	0
chr1	246857695	1	-	AHCTF1	0	0	0	0	32	0	0	0	0	0	0	0	0	0
chr1	246914111	1	+	AHCTF1	0	10	0	0	0	0	0	0	0	0	0	0	0	0
chr1	247066101	1	+	ZNF670	0	0	0	0	0	0	0	0	0	0	0	62	0	0
chr1	247417419	1	+	NLRP3	0	0	0	0	14	0	0	0	0	0	0	0	0	0
chr1	248687327	1	+	CR589904.2	0	48	0	0	0	0	0	0	0	0	0	0	0	0
chr1	25124654	1	-	IFITM3P7	0	0	5	0	0	0	0	0	0	0	0	0	0	0
chr1	25452903	1	-	MACO1	0	0	0	0	0	11	0	0	0	0	0	0	0	0
chr1	26462717	1	+	DHDDS	0	0	4	0	0	0	0	0	0	0	0	0	0	0
chr1	26719589	1	+	ARID1A	0	2	0	0	0	0	0	0	0	0	0	0	0	0
chr1	26746032	1	+	ARID1A	0	1	0	0	0	0	0	0	0	0	0	0	0	0
chr1	26762941	1	+	ARID1A	0	29	0	0	0	0	0	0	0	0	0	0	0	0
chr1	26925707	1	-	NUDC	0	0	0	0	0	0	0	0	8	0	0	0	0	0
chr1	27439307	1	+	WASF2	0	0	0	2	0	0	0	0	0	0	0	0	0	0
chr1	27448256	1	+	WASF2	68	0	0	0	0	0	0	0	0	0	0	0	0	0
chr1	27456347	1	+	WASF2	0	12	0	0	0	0	0	0	0	0	0	0	0	0
chr1	27459856	1	+	WASF2	10	0	0	0	0	0	0	0	0	0	0	0	0	0
chr1	27463315	1	-	WASF2	0	0	0	1	0	0	0	0	0	0	0	0	0	0
chr1	27465786	1	+	WASF2	0	58	0	0	0	0	0	0	0	0	0	0	0	0
chr1	27480152	1	+	WASF2	0	0	0	0	0	0	0	0	0	0	0	26	0	0
chr1	27891923	1	-	RPA2	0	0	0	9	0	0	0	0	0	0	0	0	0	0
chr1	28010693	1	-	EYA3	0	0	0	0	0	11	0	0	0	0	0	0	0	0
chr1	28057621	1	-	EYA3	0	0	0	0	0	0	0	0	0	15	0	0	0	0
chr1	28060872	1	+	EYA3	0	0	0	2	0	0	0	0	0	0	0	0	0	0
chr1	28063915	1	+	EYA3	0	0	0	0	0	0	0	0	0	0	0	15	0	0
chr1	28077063	1	+	EYA3	0	0	0	0	27	0	0	0	0	0	0	0	0	0
chr1	28081695	1	-	EYA3	0	0	0	0	0	3	0	0	0	0	0	0	0	0
chr1	28085795	1	-	EYA3	0	0	72	0	0	0	0	0	0	0	0	0	0	0
chr1	28216635	1	+	DNAJC8	0	0	0	0	0	0	0	0	0	0	0	69	0	0
chr1	289815	1	+	AP006222.1	0	0	1	0	0	0	0	0	0	0	0	0	0	0
chr1	28989712	1	+	EPB41	0	0	0	17	0	0	0	0	0	0	0	0	0	0
chr1	29012639	1	+	EPB41	0	0	0	0	0	0	0	0	17	0	0	0	0	0
chr1	29023036	1	-	EPB41	0	0	0	0	0	0	0	0	2	0	0	0	0	0
chr1	30970713	1	+	PUM1	0	0	0	0	0	0	0	0	0	0	61	0	0	0
chr1	30978114	1	+	PUM1	0	0	0	19	0	0	0	0	0	0	0	0	0	0
chr1	30991008	1	+	PUM1	0	0	0	0	0	1	0	0	0	0	0	0	0	0
chr1	31267968	1	+	SNRNP40	0	0	0	0	0	15	0	0	0	0	0	0	0	0
chr1	32189263	1	+	TXLNA	0	0	0	0	0	4	0	0	0	0	0	0	0	0
chr1	32632354	1	-	ZBTB8OS	27	0	0	0	0	0	0	0	0	0	0	0	0	0
chr1	35004136	1	+	AC114490.2	0	27	0	0	0	0	0	0	0	0	0	0	0	0
chr1	35356993	1	-	ZMYM4	0	0	0	0	0	0	0	0	0	0	0	17	0	0
chr1	35359204	1	-	ZMYM4	107	0	0	0	0	0	0	0	0	0	0	0	0	0
chr1	35366230	1	-	ZMYM4	33	0	0	0	0	0	0	0	0	0	0	0	0	0
chr1	35375686	1	-	ZMYM4	0	0	0	0	0	0	0	0	0	10	0	0	0	0
chr1	35752853	1	+	CLSPN	0	2	0	0	0	0	0	0	0	0	0	0	0	0
chr1	35902988	1	-	AGO1	0	0	0	0	0	0	0	0	0	10	0	0	0	0
chr1	35940450	1	+	AGO3	0	0	0	62	0	0	0	0	0	0	0	0	0	0
chr1	35946971	1	+	AGO3	0	0	0	1	0	0	0	0	0	0	0	0	0	0
chr1	35979718	1	+	AGO3	0	0	57	0	0	0	0	0	0	0	0	0	0	0
chr1	35998992	1	-	AGO3	0	0	0	0	0	7	0	0	0	0	0	0	0	0
chr1	36006891	1	+	AGO3	0	0	0	0	2	0	0	0	0	0	0	0	0	0
chr1	36176069	1	+	MAP7D1	0	0	0	0	0	0	0	0	8	0	0	0	0	0
chr1	37825520	1	+	MTF1	3	0	0	0	0	0	0	0	0	0	0	0	0	0
chr1	37853486	1	+	MTF1	0	0	5	0	0	0	0	0	0	0	0	0	0	0
chr1	37914507	1	+	INPP5B	0	0	0	11	0	0	0	0	0	0	0	0	0	0
chr1	37980211	1	+	SF3A3	0	0	0	0	0	0	0	0	0	3	0	0	0	0
chr1	3845318	1	+	CEP104	0	0	0	5	0	0	0	0	0	0	0	0	0	0
chr1	38854888	1	-	AL139260.2	0	0	0	0	0	35	0	0	0	0	0	0	0	0
chr1	38856436	1	-	AL139260.2	0	0	0	3	0	0	0	0	0	0	0	0	0	0
chr1	3887629	1	+	C1orf174	0	0	0	0	2	0	0	0	0	0	0	0	0	0
chr1	39000545	1	-	AKIRIN1	1	0	0	2	0	0	0	0	0	1	0	0	0	0
chr1	39262142	1	-	MACF1	0	0	0	0	0	0	0	0	47	0	0	0	0	0
chr1	39376870	1	+	MACF1	31	0	0	0	0	0	0	0	0	0	0	0	0	0
chr1	40086402	1	+	PPT1	0	24	0	0	0	0	0	0	0	0	0	0	0	0
chr1	40289721	1	+	ZMPSTE24	0	0	0	0	15	0	0	0	0	0	0	0	0	0
chr1	41120204	1	+	SCMH1	0	77	0	0	0	0	0	0	0	0	0	0	0	0
chr1	42527412	1	-	CCDC30	0	0	0	0	0	17	0	0	0	0	0	0	0	0
chr1	42671746	1	-	PPIH	0	16	0	0	0	0	0	0	0	0	0	0	0	0
chr1	42690229	1	-	YBX1	0	0	0	0	0	0	0	0	0	15	0	0	0	0
chr1	42691205	1	+	YBX1	84	0	0	0	0	0	0	0	0	0	0	0	0	0
chr1	42962850	1	+	SLC2A1-AS1	0	0	0	0	0	0	1	0	0	0	0	0	0	0
chr1	43393312	1	+	SZT2	0	0	0	0	0	0	0	0	0	0	0	147	0	0
chr1	43394170	1	+	SZT2	0	37	0	0	0	0	0	0	0	0	0	0	0	0
chr1	43404075	1	-	SZT2	0	0	0	0	0	0	0	0	0	6	0	0	0	0
chr1	43734406	1	+	AL451062.4	21	0	0	0	0	0	0	0	0	0	0	0	0	0
chr1	43769303	1	+	AL451062.4	0	13	0	0	0	0	0	0	0	0	0	0	0	0
chr1	43769465	1	-	AL451062.4	0	0	0	0	0	9	0	0	0	0	0	0	0	0
chr1	43793898	1	-	AL451062.4	0	0	0	0	0	0	0	0	0	10	0	0	0	0
chr1	43847028	1	+	AL451062.4	0	333	0	0	0	0	0	0	0	0	0	0	0	0
chr1	43890958	1	+	AL451062.4	0	0	0	7	0	0	0	0	0	0	0	0	0	0
chr1	43897063	1	+	AL451062.4	0	16	0	0	0	0	0	0	0	0	0	0	0	0
chr1	43952912	1	+	IPO13	0	0	0	0	0	0	0	0	0	4	0	0	0	0
chr1	44718747	1	+	ARMH1	92	0	0	0	0	0	0	0	0	0	0	0	0	0
chr1	44734315	1	+	RNU5D-1	0	0	0	6	0	0	0	0	0	0	0	0	0	0
chr1	44749083	1	+	KIF2C	0	0	7	0	0	0	0	0	0	0	0	0	0	0
chr1	44755642	1	+	KIF2C	0	0	0	0	4	0	0	0	0	0	0	0	0	0
chr1	44766891	1	+	KIF2C	0	0	0	0	132	0	0	0	0	0	0	0	0	0
chr1	45477385	1	-	AL451136.1	71	0	0	0	0	0	0	0	0	0	0	0	0	0
chr1	45502895	1	+	MMACHC	0	0	0	0	0	0	0	0	0	0	0	3	0	0
chr1	45681178	1	-	GPBP1L1	0	0	0	2	0	0	0	0	0	0	0	0	0	0
chr1	45716485	1	-	IPP	0	0	0	0	0	0	0	0	0	8	0	0	0	0
chr1	45823694	1	-	MAST2	0	0	0	15	0	0	0	0	0	0	0	0	0	0
chr1	46362579	1	+	NSUN4	0	0	0	0	21	0	0	0	0	0	0	0	0	0
chr1	50555808	1	-	FAF1	0	41	0	0	0	0	0	0	0	0	0	0	0	0
chr1	50699221	1	+	FAF1	0	0	0	0	0	17	0	0	0	0	0	0	0	0
chr1	51442048	1	+	EPS15	0	0	0	0	0	0	0	0	0	0	0	36	0	0
chr1	5170581	1	-	LINC02782	0	1	0	0	0	0	0	0	0	0	0	0	0	0
chr1	51828151	1	-	NRDC	0	28	0	0	0	0	0	0	0	0	0	0	0	0
chr1	52415573	1	+	PRPF38A	0	5	0	0	0	0	0	0	0	0	0	0	0	0
chr1	52583533	1	-	EEF1GP7	0	1	0	0	0	0	1	0	0	0	0	0	0	0
chr1	53816330	1	-	NDC1	0	0	0	0	0	0	0	0	0	0	0	58	0	0
chr1	54738042	1	+	MROH7-TTC4	0	0	0	0	3	0	0	0	0	0	0	0	0	0
chr1	55146339	1	+	USP24	0	0	0	0	40	0	0	0	0	0	0	0	0	0
chr1	57519863	1	+	DAB1	0	0	0	0	0	11	0	0	0	0	0	0	0	0
chr1	58688657	1	-	MYSM1	0	0	4	0	0	0	0	0	0	0	0	0	0	0
chr1	59545828	1	+	FGGY	0	0	0	0	8	0	0	0	0	0	0	0	0	0
chr1	6023510	1	-	KCNAB2	0	0	0	0	0	8	0	0	0	0	0	0	0	0
chr1	644547	1	-	AL669831.3	0	0	0	0	0	1	0	0	0	0	0	0	0	0
chr1	66338463	1	+	PDE4B	0	32	0	0	0	0	0	0	0	0	0	0	0	0
chr1	66755097	1	-	TCTEX1D1	0	0	0	12	0	0	0	0	0	0	0	0	0	0
chr1	66915092	1	-	WDR78	0	25	0	0	0	0	0	0	0	0	0	0	0	0
chr1	68486405	1	-	DEPDC1	0	0	0	0	0	7	0	0	0	0	0	0	0	0
chr1	70090825	1	-	LRRC7	0	0	0	0	0	0	0	0	0	41	0	0	0	0
chr1	70211324	1	-	SRSF11	0	0	0	0	0	1	0	0	0	0	0	0	0	0
chr1	71070421	1	+	ZRANB2	0	62	0	0	0	0	0	0	0	0	0	0	0	0
chr1	71995064	1	-	NEGR1	30	0	0	0	0	0	0	0	0	0	0	0	0	0
chr1	72001980	1	-	NEGR1	0	0	0	0	0	0	0	0	0	0	197	0	0	0
chr1	72087449	1	+	NEGR1	0	0	1	0	0	0	0	0	0	0	0	0	0	0
chr1	73028000	1	-	AL732618.1	0	0	0	0	0	0	0	0	0	11	0	0	0	0
chr1	74201668	1	+	FPGT	0	0	0	0	2	0	0	0	0	0	0	0	0	0
chr1	75727760	1	-	ACADM	0	0	0	5	0	0	0	0	0	0	0	0	0	0
chr1	77340505	1	+	AK5	0	0	0	1	0	0	0	0	0	0	0	0	0	0
chr1	77369758	1	+	AK5	0	0	0	0	40	0	0	0	0	0	0	0	0	0
chr1	77998952	1	-	DNAJB4	0	0	0	0	0	6	0	0	0	0	0	0	0	0
chr1	78011873	1	-	DNAJB4	0	0	0	2	0	0	0	0	0	0	0	0	0	0
chr1	781231	1	+	LINC01409	0	0	0	0	0	2	0	0	0	0	0	0	0	0
chr1	830739	1	+	LINC01128	0	0	0	0	0	24	0	0	0	0	0	0	0	0
chr1	84186317	1	-	PRKACB	0	12	0	0	0	0	0	0	0	0	0	0	0	0
chr1	84379274	1	+	SAMD13	0	0	0	0	0	5	0	0	0	0	0	0	0	0
chr1	84659038	1	-	SSX2IP	0	0	45	0	0	0	0	0	0	0	0	0	0	0
chr1	84670220	1	-	SSX2IP	0	71	0	0	0	0	0	0	0	0	0	0	0	0
chr1	8505976	1	-	RERE	0	1	0	0	0	0	0	0	0	0	0	0	0	0
chr1	8520520	1	+	RERE	0	0	0	0	0	0	0	0	0	3	0	0	0	0
chr1	8539963	1	-	RERE	0	0	0	9	0	0	0	0	0	0	0	0	0	0
chr1	854671	1	+	LINC01128	20	51	0	0	32	0	0	0	0	0	0	0	0	0
chr1	86204566	1	-	COL24A1	7	0	0	0	0	0	0	0	0	0	0	0	0	0
chr1	88501589	1	-	PKN2-AS1	0	0	0	0	94	0	0	0	0	0	0	0	0	0
chr1	88861748	1	-	GTF2B	0	36	0	0	0	0	0	0	0	0	0	0	0	0
chr1	89644753	1	-	AC093423.2	0	0	0	0	43	0	0	0	0	0	0	0	0	0
chr1	9051365	1	-	SLC2A5	0	35	0	0	0	0	0	0	0	0	0	0	0	0
chr1	9052210	1	-	SLC2A5	0	118	0	0	0	0	0	0	0	0	0	0	0	0
chr1	90947467	1	-	ZNF644	0	0	0	0	0	0	0	0	0	37	0	0	0	0
chr1	92253048	1	+	GLMN	0	4	0	0	0	0	0	0	0	0	0	0	0	0
chr1	92316075	1	+	RPAP2	0	0	0	0	0	0	0	0	0	0	0	102	0	0
chr1	92322204	1	-	RPAP2	0	0	0	1	0	0	0	0	0	0	0	0	0	0
chr1	92405855	1	+	RN7SL824P	0	0	0	0	0	8	0	0	0	0	0	0	0	0
chr1	92489414	1	-	GFI1	0	0	0	0	0	27	0	0	0	0	0	0	0	0
chr1	92567259	1	+	EVI5	0	0	28	0	0	0	0	0	0	0	0	0	0	0
chr1	9256811	1	+	H6PD	0	0	0	0	4	0	0	0	0	0	0	0	0	0
chr1	92586455	1	-	EVI5	0	0	0	0	60	0	0	0	0	0	0	0	0	0
chr1	92713348	1	-	EVI5	0	0	0	0	0	0	0	0	66	0	0	0	0	0
chr1	93120981	1	+	MTF2	0	0	0	4	0	0	0	0	0	0	0	0	0	0
chr1	93167403	1	-	TMED5	0	0	0	0	0	19	0	0	0	0	0	0	0	0
chr1	93188451	1	+	CCDC18	0	8	0	0	0	0	0	0	0	0	0	0	0	0
chr1	93210834	1	+	CCDC18	0	0	8	0	0	0	0	0	0	0	0	0	0	0
chr1	93213773	1	+	CCDC18	0	11	0	0	0	0	0	0	0	0	0	0	0	0
chr1	93355319	1	-	DR1	0	0	0	0	66	0	0	0	0	0	0	0	0	0
chr1	94217635	1	+	ARHGAP29	0	0	0	0	1	0	0	0	0	0	0	0	0	0
chr1	94968633	1	-	AC105942.1	0	0	0	1	0	0	0	0	0	0	0	0	0	0
chr1	9547749	1	-	SLC25A33	0	2	0	0	0	0	0	0	0	0	0	0	0	0
chr1	96301918	1	+	LINC01787	0	0	0	3	0	0	0	0	0	0	0	0	0	0
chr1	96812284	1	-	PTBP2	0	48	0	0	0	0	0	0	0	0	0	0	0	0
chr1	9779079	1	-	CLSTN1	0	0	0	29	0	0	0	0	0	0	0	0	0	0
chr1	9795058	1	+	CLSTN1	0	0	0	0	0	2	0	0	0	0	0	0	0	0
chr1	9805744	1	+	CLSTN1	0	0	0	0	0	25	0	0	0	0	0	0	0	0
chr1	98359	1	-	AL627309.1	0	0	0	0	0	1	0	0	0	0	0	0	0	0
chr1	98894501	1	+	PLPPR5	0	0	0	0	0	8	0	0	0	0	0	0	0	0
chr1	99209326	1	+	AL445433.2	0	0	0	0	41	0	0	0	0	0	0	0	0	0
chr1	99371161	1	-	PLPPR4	0	0	9	0	0	0	0	0	0	0	0	0	0	0
chr1	99756541	1	+	FRRS1	0	2	0	0	0	0	0	0	0	0	0	0	0	0
chr1	99861459	1	-	AGL	0	25	0	0	0	0	0	0	0	0	0	0	0	0
chr10	100364097	10	+	SCD	0	0	0	0	0	2	0	0	0	0	0	0	0	0
chr10	100539253	10	-	HIF1AN	0	0	0	6	0	0	0	0	0	0	0	0	0	0
chr10	100961362	10	+	SLF2	0	0	0	1	0	0	0	0	0	0	0	0	0	0
chr10	101523638	10	+	BTRC	0	0	0	0	0	18	0	0	0	0	0	0	0	0
chr10	101944900	10	-	ARMH3	0	0	0	0	0	0	0	0	0	13	0	0	0	0
chr10	101949657	10	-	ARMH3	0	0	0	0	0	0	0	0	1	0	0	0	0	0
chr10	102036257	10	+	ARMH3	0	0	0	0	36	0	0	0	0	0	0	0	0	0
chr10	102281671	10	+	GBF1	0	89	0	0	0	0	0	0	0	0	0	0	0	0
chr10	103101088	10	-	NT5C2	0	0	0	0	0	2	0	0	0	0	0	0	0	0
chr10	103160344	10	-	NT5C2	0	136	0	0	0	0	0	0	0	0	0	0	0	0
chr10	103185339	10	-	NT5C2	0	0	0	0	0	3	0	0	0	0	0	0	0	0
chr10	103998967	10	-	SLK	0	0	0	0	0	1	0	0	0	0	0	0	0	0
chr10	106997670	10	+	SORCS1	0	0	52	0	0	0	0	0	0	0	0	0	0	0
chr10	107708839	10	-	LINC01435	0	0	0	0	0	0	0	0	0	9	0	0	0	0
chr10	108415961	10	+	PTGES3P5	0	0	0	0	0	0	0	0	0	30	0	0	0	0
chr10	110234570	10	-	MXI1	0	0	0	1	0	0	0	0	0	0	0	0	0	0
chr10	110887389	10	+	PDCD4	43	0	0	0	0	0	0	0	0	0	0	0	0	0
chr10	114443631	10	-	ABLIM1	0	0	0	0	0	4	0	0	0	0	0	0	0	0
chr10	114926470	10	-	TRUB1	0	0	33	0	0	0	0	0	0	0	0	0	0	0
chr10	114957013	10	-	TRUB1	0	18	0	0	0	0	0	0	0	0	0	0	0	0
chr10	117378794	10	+	PDZD8	0	0	0	36	0	0	0	0	0	0	0	0	0	0
chr10	118352873	10	-	LINC00867	0	0	0	0	0	0	0	0	0	1	0	0	0	0
chr10	119109660	10	-	DENND10	0	0	0	0	0	0	0	0	0	0	0	25	0	0
chr10	119116783	10	-	DENND10	0	0	0	2	0	0	0	0	0	0	0	0	0	0
chr10	119940179	10	+	SEC23IP	0	0	0	0	0	0	0	0	1	0	0	0	0	0
chr10	124764699	10	-	AC068896.3	0	0	0	1	0	0	0	0	0	0	0	0	0	0
chr10	125737679	10	+	EDRF1	0	0	0	0	0	57	0	0	0	0	0	0	0	0
chr10	130138752	10	+	GLRX3	0	0	0	0	0	17	0	0	0	0	0	0	0	0
chr10	131906181	10	+	PPP2R2D	0	0	0	2	0	36	0	0	0	0	0	0	0	0
chr10	132326943	10	-	STK32C	0	0	0	13	0	0	0	0	0	0	0	0	0	0
chr10	132510764	10	+	AL451069.1	0	0	0	0	0	4	0	0	0	0	0	0	0	0
chr10	132562429	10	-	INPP5A	0	0	0	0	0	0	0	0	0	0	64	0	0	0
chr10	132837972	10	-	CFAP46	0	0	0	0	0	0	0	0	0	0	0	1	0	0
chr10	133040940	10	+	ADGRA1	0	1	0	0	0	0	0	0	0	0	0	0	0	0
chr10	14775799	10	+	FAM107B	0	0	0	36	0	0	0	0	0	0	0	0	0	0
chr10	17080595	10	-	CUBN	127	0	0	0	0	0	0	0	0	0	0	0	0	0
chr10	23431954	10	+	OTUD1	0	0	0	0	0	0	0	0	0	0	0	32	0	0
chr10	26819561	10	+	ABI1	0	0	3	0	0	0	0	0	0	0	0	0	0	0
chr10	26852339	10	+	ABI1	0	0	0	0	0	19	0	0	0	0	0	0	0	0
chr10	27123299	10	+	YME1L1	0	0	0	0	69	0	0	0	0	0	0	0	0	0
chr10	27531129	10	-	RAB18	0	0	0	0	0	19	0	0	0	0	0	0	0	0
chr10	28824957	10	+	LINC01517	1	0	0	0	0	0	0	0	0	0	0	0	0	0
chr10	30888034	10	+	ZNF438	0	0	4	0	0	0	0	0	0	0	0	0	0	0
chr10	30916219	10	-	ZNF438	0	0	0	24	0	0	0	0	0	0	0	0	0	0
chr10	31354840	10	+	ZEB1	0	0	3	0	0	0	0	0	0	0	0	0	0	0
chr10	32282698	10	+	AL158834.1	0	0	0	0	0	0	0	0	0	0	0	5	0	0
chr10	32921041	10	+	ITGB1	0	0	0	0	3	0	0	0	0	0	0	0	0	0
chr10	32934850	10	-	ITGB1	0	18	0	0	0	0	0	0	0	0	0	0	0	0
chr10	33445543	10	-	AL353600.2	0	0	0	0	2	0	0	0	0	0	0	0	0	0
chr10	34335308	10	-	PARD3	0	0	0	0	0	37	0	0	0	0	0	0	0	0
chr10	34337674	10	-	PARD3	0	0	0	0	0	0	0	0	0	45	0	0	0	0
chr10	34962585	10	-	PRDX2P2	0	0	0	0	0	0	1	0	0	0	0	0	0	0
chr10	35543548	10	+	CCNY	0	0	0	0	0	20	0	0	0	0	0	0	0	0
chr10	42919223	10	-	LINC02623	0	0	0	0	0	0	0	0	0	0	0	154	0	0
chr10	42923278	10	-	LINC02623	0	0	0	13	0	0	0	0	0	0	0	0	0	0
chr10	46088654	10	+	AGAP7P	0	0	0	0	50	0	0	0	0	0	0	0	0	0
chr10	46855908	10	-	FRMPD2B	0	0	0	0	0	3	0	0	0	0	0	0	0	0
chr10	47628359	10	-	LINC02675	0	0	0	0	0	0	0	0	0	0	10	0	0	0
chr10	47632561	10	-	LINC02675	0	0	0	3	0	0	0	0	0	0	0	0	0	0
chr10	47710671	10	-	SHLD2P3	31	0	0	0	0	0	0	0	0	0	0	0	0	0
chr10	56356411	10	+	ZWINT	0	0	5	0	0	0	0	0	0	0	0	0	0	0
chr10	57977047	10	-	MRPS35P3	0	0	28	0	0	0	0	0	0	0	0	0	0	0
chr10	58234591	10	+	IPMK	0	0	0	0	0	0	0	0	0	22	0	0	0	0
chr10	58398375	10	-	TFAM	0	0	0	0	0	1	0	0	0	0	0	0	0	0
chr10	58403705	10	+	TFAM	0	0	4	0	0	0	0	0	0	0	0	0	0	0
chr10	61395337	10	+	TMEM26	0	0	0	3	0	0	0	0	0	0	0	0	0	0
chr10	61752461	10	-	CABCOCO1	0	0	0	0	0	0	0	0	51	0	0	0	0	0
chr10	61919724	10	-	ARID5B	0	0	0	11	0	0	0	0	0	0	0	0	0	0
chr10	61941809	10	+	ARID5B	0	0	0	10	0	0	0	0	0	0	0	0	0	0
chr10	62542553	10	+	AC024598.1	0	15	0	0	0	0	0	0	0	0	0	0	0	0
chr10	64563824	10	+	AC013287.1	1	0	0	0	0	0	0	0	0	0	0	0	0	0
chr10	67891518	10	-	SIRT1	0	0	0	0	0	58	0	0	0	0	0	0	0	0
chr10	6822288	10	-	AL158210.1	0	0	0	0	0	0	0	0	0	1	0	0	0	0
chr10	68915924	10	-	DDX50	0	0	0	14	0	0	0	0	0	0	0	0	0	0
chr10	70150701	10	+	SAR1A	0	54	0	0	0	0	0	0	0	0	0	0	0	0
chr10	70853797	10	+	SGPL1	0	0	16	0	0	0	0	0	0	0	0	0	0	0
chr10	71273187	10	-	UNC5B	1	0	0	0	0	0	0	0	0	0	0	0	0	0
chr10	71737169	10	-	CDH23	0	0	0	0	0	0	0	0	0	0	3	0	0	0
chr10	72179208	10	+	ASCC1	0	0	0	0	0	0	0	0	0	6	0	0	0	0
chr10	72208480	10	-	ASCC1	62	0	0	0	0	0	0	0	0	0	0	0	0	0
chr10	72622775	10	+	MICU1	0	0	2	0	0	21	0	0	0	0	0	0	0	0
chr10	72644316	10	+	AL513185.4	0	0	0	0	0	49	0	0	0	0	0	0	0	0
chr10	72825819	10	-	MCU	0	0	0	8	0	0	0	0	0	0	0	0	0	0
chr10	72856218	10	-	MCU	0	0	0	17	0	0	0	0	0	0	0	0	0	0
chr10	73044050	10	+	P4HA1	0	2	0	0	0	0	0	0	0	0	0	0	0	0
chr10	73062796	10	-	P4HA1	0	2	0	0	0	0	0	0	0	0	0	0	0	0
chr10	73538319	10	+	RPS26P41	0	0	0	0	0	0	0	0	0	0	0	37	0	0
chr10	73710066	10	-	AC022400.3	0	22	0	0	0	0	0	0	0	0	0	0	0	0
chr10	73714274	10	+	AC022400.3	3	0	0	1	0	0	0	0	0	0	0	0	0	0
chr10	73982267	10	-	VCL	0	15	0	0	0	0	0	0	0	0	0	0	0	0
chr10	74048429	10	+	VCL	0	0	15	0	0	0	0	0	0	0	0	0	0	0
chr10	74551908	10	-	ADK	0	0	0	0	0	5	0	0	0	0	0	0	0	0
chr10	74586495	10	-	ADK	0	0	0	1	0	0	0	0	0	0	0	0	0	0
chr10	74634230	10	+	ADK	0	0	0	0	0	0	0	0	0	22	0	0	0	0
chr10	74976090	10	+	KAT6B	0	0	0	47	0	0	0	0	0	0	0	0	0	0
chr10	77983423	10	+	POLR3A	0	55	0	0	0	0	0	0	0	0	0	0	0	0
chr10	79282491	10	+	ZMIZ1	4	0	0	0	0	0	0	0	0	0	0	0	0	0
chr10	7949263	10	-	TAF3	75	0	0	0	0	0	0	0	0	0	0	0	0	0
chr10	7959883	10	+	TAF3	0	0	0	0	0	0	0	0	0	0	22	0	0	0
chr10	79673059	10	+	AL132656.2	0	0	0	0	0	11	0	0	0	0	0	0	0	0
chr10	79801591	10	-	NUTM2B-AS1	0	0	0	0	0	10	0	0	0	0	0	0	0	0
chr10	79818090	10	-	NUTM2B-AS1	1	0	0	0	0	0	0	0	0	0	0	0	0	0
chr10	80464321	10	-	TSPAN14	0	20	0	0	0	0	0	0	0	0	0	0	0	0
chr10	80483504	10	+	TSPAN14	0	32	0	0	0	0	0	0	0	0	0	0	0	0
chr10	80581393	10	-	SH2D4B	1	0	0	0	0	0	0	0	0	0	0	0	0	0
chr10	80581569	10	-	SH2D4B	1	1	0	0	0	0	0	0	0	0	0	0	0	0
chr10	80591811	10	-	SH2D4B	0	1	0	0	0	0	0	0	0	0	0	0	0	0
chr10	81286916	10	-	RPA2P2	0	0	0	0	0	0	1	0	0	0	0	0	0	0
chr10	82862615	10	+	NRG3	0	0	0	0	0	0	0	0	0	0	122	0	0	0
chr10	84373296	10	+	CCSER2	0	0	0	0	0	0	0	0	0	0	0	73	0	0
chr10	86461936	10	+	WAPL	0	1	0	0	0	0	0	0	0	0	0	0	0	0
chr10	86503566	10	-	WAPL	0	0	0	0	71	0	0	0	0	0	0	0	0	0
chr10	87509448	10	-	MINPP1	0	0	0	0	0	0	0	0	0	0	0	13	0	0
chr10	87511065	10	-	MINPP1	0	0	0	0	0	0	0	0	0	0	0	6	0	0
chr10	87771006	10	-	ATAD1	179	0	0	0	0	0	0	0	0	0	0	0	0	0
chr10	87896285	10	+	PTEN	0	42	0	0	0	0	0	0	0	0	0	0	0	0
chr10	87923017	10	+	PTEN	0	0	0	23	0	0	0	0	0	0	0	0	0	0
chr10	87954045	10	+	PTEN	0	3	0	0	0	0	0	0	0	0	0	0	0	0
chr10	87959491	10	+	PTEN	0	0	29	0	0	0	0	0	0	0	0	0	0	0
chr10	88375317	10	-	RNLS	188	0	0	0	0	0	0	0	0	0	0	0	0	0
chr10	88546939	10	-	RNLS	0	0	0	16	0	0	0	0	0	0	0	0	0	0
chr10	89709725	10	+	KIF20B	0	43	0	0	0	0	0	0	0	0	0	0	0	0
chr10	91256658	10	-	PCGF5	0	81	0	0	0	0	0	0	0	0	0	0	0	0
chr10	91831272	10	-	TNKS2	0	0	0	0	0	47	0	0	0	0	0	0	0	0
chr10	92524843	10	+	IDE	8	0	0	9	0	0	0	0	0	0	0	0	0	0
chr10	92550942	10	-	IDE	0	0	0	0	0	0	0	0	0	7	0	0	0	0
chr10	92612115	10	-	KIF11	0	2	0	0	0	0	0	0	0	0	0	0	0	0
chr10	92627905	10	+	KIF11	46	0	0	0	0	0	0	1	0	0	0	0	0	0
chr10	92926968	10	-	EXOC6	0	0	0	0	0	0	0	0	0	35	0	0	0	0
chr10	93011292	10	+	EXOC6	0	0	6	0	0	0	0	0	0	0	0	0	0	0
chr10	93501060	10	+	CEP55	0	8	0	0	0	0	0	0	0	0	0	0	0	0
chr10	93685403	10	+	FRA10AC1	0	0	0	0	0	6	0	0	0	0	0	0	0	0
chr10	94345262	10	-	NOC3L	0	0	0	0	15	0	0	0	0	0	0	0	0	0
chr10	94556839	10	-	HELLS	0	0	0	0	0	0	0	0	23	0	0	0	0	0
chr10	96050913	10	-	CCNJ	0	0	0	0	0	33	0	0	0	0	0	0	0	0
chr10	96531513	10	+	TM9SF3	0	0	0	0	0	0	0	0	0	0	15	0	0	0
chr10	96565687	10	-	TM9SF3	0	0	5	0	0	0	0	0	0	0	0	0	0	0
chr10	96696426	10	-	PIK3AP1	0	0	0	0	0	42	0	0	0	0	0	0	0	0
chr10	96886798	10	+	LCOR	0	0	0	0	0	0	0	0	42	0	0	0	0	0
chr10	96952207	10	+	LCOR	0	39	0	0	0	0	0	0	0	0	0	0	0	0
chr10	98143341	10	+	R3HCC1L	0	0	0	0	0	1	0	0	0	0	0	0	0	0
chr10	99745515	10	+	CUTC	0	0	0	0	0	0	0	0	0	21	0	0	0	0
chr11	10058516	11	-	SBF2	0	0	0	2	0	0	0	0	0	0	0	0	0	0
chr11	102148884	11	-	YAP1	0	16	0	0	0	0	0	0	0	0	0	0	0	0
chr11	102363036	11	+	BIRC2	0	29	0	0	0	0	0	0	0	0	0	0	0	0
chr11	103059395	11	-	DCUN1D5	0	0	0	7	0	0	0	0	0	0	0	0	0	0
chr11	104677311	11	-	AP001485.1	0	0	0	0	0	0	0	0	0	0	0	9	0	0
chr11	105192968	11	-	CARD18	0	0	0	0	0	18	0	0	0	0	0	0	0	0
chr11	105485	11	+	AC069287.1	0	0	2	0	0	0	0	0	0	0	0	0	0	0
chr11	107285232	11	-	AP000766.1	0	25	0	0	0	0	0	0	0	0	0	0	0	0
chr11	107291511	11	-	AP000766.1	0	0	0	0	0	0	0	0	0	1	0	0	0	0
chr11	107431303	11	+	CWF19L2	0	0	0	0	25	0	0	0	0	0	0	0	0	0
chr11	108192650	11	+	NPAT	0	0	0	0	2	0	0	0	0	0	0	0	0	0
chr11	108196077	11	+	NPAT	0	0	0	0	1	0	0	0	0	0	0	0	0	0
chr11	109910361	11	-	RDX	0	0	0	0	0	0	0	0	0	25	0	0	0	0
chr11	110261652	11	-	RDX	0	0	0	0	0	0	0	0	0	0	0	58	0	0
chr11	114099477	11	+	ZBTB16	0	0	0	0	0	0	0	0	0	11	0	0	0	0
chr11	116990647	11	-	SIK3	0	0	0	0	0	0	0	0	0	22	0	0	0	0
chr11	117017673	11	+	SIK3	0	0	21	0	0	0	0	0	0	0	0	0	0	0
chr11	117156396	11	-	PAFAH1B2	0	0	0	0	0	0	0	0	0	0	17	0	0	0
chr11	118036021	11	+	SMIM35	0	0	0	1	0	0	0	0	0	0	0	0	0	0
chr11	118395938	11	-	UBE4A	0	41	0	0	0	0	0	0	0	0	0	0	0	0
chr11	118453781	11	+	AP001267.5	0	0	0	0	0	0	0	0	0	11	0	0	0	0
chr11	118460354	11	+	AP001267.5	0	0	0	0	0	11	0	0	0	0	0	0	0	0
chr11	11921522	11	+	USP47	0	27	0	0	0	0	0	0	0	0	0	0	0	0
chr11	119251290	11	-	CBL	0	0	0	0	3	0	0	0	0	0	0	0	0	0
chr11	119261811	11	+	CBL	0	0	0	0	0	31	0	0	0	0	0	0	0	0
chr11	119294995	11	+	CBL	0	0	0	0	0	0	0	0	0	0	122	0	0	0
chr11	121396819	11	-	AP002365.1	0	0	0	0	50	0	0	0	0	0	0	0	0	0
chr11	121419530	11	+	AP002365.1	0	16	0	0	0	0	0	0	0	0	0	0	0	0
chr11	121458400	11	-	SORL1	0	0	0	21	0	0	0	0	0	0	0	0	0	0
chr11	122339570	11	-	MIR100HG	0	11	0	0	0	0	0	0	0	0	0	0	0	0
chr11	122661126	11	+	UBASH3B	0	0	7	0	0	0	0	0	0	0	0	0	0	0
chr11	122811686	11	+	UBASH3B	0	0	0	7	0	0	0	0	0	0	0	0	0	0
chr11	124228420	11	-	OR8G2P	74	0	0	0	0	0	0	0	0	0	0	0	0	0
chr11	125015127	11	-	CCDC15	0	0	2	0	0	0	0	0	0	0	0	0	0	0
chr11	126374602	11	+	ST3GAL4	0	0	0	0	0	0	0	0	9	0	0	0	0	0
chr11	128053535	11	-	LINC02725	0	0	0	1	0	0	0	0	0	0	0	0	0	0
chr11	129955786	11	-	PRDM10	0	0	0	11	0	0	0	0	0	0	0	0	0	0
chr11	130264611	11	-	ZBTB44	0	0	0	0	0	82	0	0	0	0	0	0	0	0
chr11	133741316	11	-	LINC02743	0	0	0	0	0	0	1	0	0	0	0	1	0	0
chr11	134178455	11	-	NCAPD3	0	0	0	34	79	0	0	0	0	0	0	0	0	0
chr11	13726764	11	-	FAR1	0	0	0	0	0	1	0	0	0	0	0	0	0	0
chr11	14830438	11	-	PDE3B	0	0	0	4	0	0	0	0	0	0	0	0	0	0
chr11	1780346	11	+	AC068580.2	0	0	0	0	0	0	0	0	91	0	0	0	0	0
chr11	18309264	11	+	HPS5	0	0	41	0	0	0	0	0	0	0	0	0	0	0
chr11	1952238	11	+	MRPL23	0	0	0	0	0	0	0	0	0	0	0	1	0	0
chr11	242189	11	+	PSMD13	0	0	0	0	0	8	0	0	0	0	0	0	0	0
chr11	242727	11	+	PSMD13	0	0	0	0	0	10	0	0	0	0	0	0	0	0
chr11	27425190	11	+	LGR4	0	0	0	0	0	0	0	0	0	54	0	0	0	0
chr11	28016978	11	+	AC090159.1	0	0	0	0	0	0	0	0	0	19	0	0	0	0
chr11	28327865	11	+	METTL15	0	0	0	0	0	0	0	0	0	46	0	0	0	0
chr11	29109908	11	+	LINC02742	0	0	0	0	0	0	0	0	0	0	0	186	0	0
chr11	2951381	11	+	NAP1L4	0	0	0	0	2	0	0	0	0	0	0	0	0	0
chr11	31377608	11	-	DNAJC24	50	0	0	0	0	0	0	0	0	0	0	0	0	0
chr11	31430057	11	-	DNAJC24	0	38	0	0	0	0	0	0	0	0	0	0	0	0
chr11	31626538	11	+	ELP4	0	0	0	0	0	11	0	0	0	0	0	0	0	0
chr11	31631758	11	-	ELP4	0	0	0	0	0	10	0	0	0	0	0	0	0	0
chr11	31666720	11	-	ELP4	0	0	0	0	0	0	0	0	0	0	0	47	0	0
chr11	33100011	11	+	TCP11L1	0	0	0	0	0	1	0	0	0	0	0	0	0	0
chr11	33288163	11	+	HIPK3	0	0	0	0	0	0	0	0	0	27	0	0	0	0
chr11	33342195	11	-	HIPK3	0	0	0	0	45	0	0	0	0	0	0	0	0	0
chr11	35097322	11	-	AL356215.1	0	0	0	0	0	0	0	0	0	0	0	191	0	0
chr11	35213360	11	+	AL133330.1	0	0	0	0	0	1	0	0	0	0	0	0	0	0
chr11	35741674	11	+	TRIM44	0	0	0	0	0	28	0	0	0	0	0	0	0	0
chr11	3723673	11	-	NUP98	0	0	0	0	72	0	0	0	0	0	0	0	0	0
chr11	4063555	11	-	STIM1	0	54	0	0	0	0	0	0	0	0	0	0	0	0
chr11	4184761	11	-	LINC02749	0	0	0	0	0	0	1	0	0	0	0	0	0	0
chr11	42522298	11	-	LINC02740	0	0	0	0	0	0	0	1	0	0	0	0	0	0
chr11	43333609	11	-	API5	0	0	0	4	0	0	0	0	0	0	0	0	0	0
chr11	43406886	11	+	TTC17	0	5	0	0	0	0	0	0	0	0	0	0	0	0
chr11	43463392	11	+	TTC17	0	0	0	0	0	0	0	0	0	0	0	17	0	0
chr11	43754453	11	+	AC068205.2	0	0	0	14	0	0	0	0	0	0	0	0	0	0
chr11	4592957	11	-	OR52I2	0	0	0	0	0	0	0	0	0	0	0	8	0	0
chr11	46065009	11	+	PHF21A	1	0	0	0	0	0	0	0	0	0	0	0	0	0
chr11	46067267	11	+	PHF21A	0	0	0	8	0	0	0	0	0	0	0	0	0	0
chr11	46078045	11	-	PHF21A	67	0	0	0	0	0	0	0	0	0	0	0	0	0
chr11	46317487	11	+	CREB3L1	0	0	0	0	0	0	0	0	0	0	0	1	0	0
chr11	46437492	11	-	AMBRA1	0	0	0	0	20	0	0	0	0	0	0	0	0	0
chr11	46560638	11	+	AMBRA1	0	0	0	1	0	0	0	0	0	0	0	0	0	0
chr11	46599648	11	-	HARBI1	96	0	0	0	0	0	0	0	0	0	0	0	0	0
chr11	46624183	11	+	ATG13	0	0	0	0	0	2	0	0	0	0	0	0	0	0
chr11	46632260	11	+	ATG13	0	0	0	18	0	0	0	0	0	0	0	0	0	0
chr11	46783643	11	+	CKAP5	0	240	0	0	0	0	0	0	0	28	0	0	0	0
chr11	46787485	11	+	CKAP5	0	0	0	0	6	0	0	0	0	0	0	0	0	0
chr11	47225209	11	+	DDB2	0	11	0	0	0	0	0	0	0	0	0	0	0	0
chr11	47232015	11	+	DDB2	0	1	0	0	0	0	0	0	0	0	0	0	0	0
chr11	47315354	11	+	MADD	0	0	0	0	0	0	0	0	0	3	0	0	0	0
chr11	47488152	11	-	CELF1	0	0	19	0	0	0	0	0	0	0	0	0	0	0
chr11	47763922	11	+	FNBP4	0	0	0	0	0	10	0	0	0	0	0	0	0	0
chr11	47806862	11	+	NUP160	0	0	0	0	0	16	0	0	0	0	0	0	0	0
chr11	510640	11	+	AC137894.3	0	0	0	0	0	32	0	0	0	0	0	0	0	0
chr11	5701849	11	-	TRIM22	4	0	0	0	0	0	0	0	0	0	0	0	0	0
chr11	57409599	11	+	AP000781.2	0	0	0	0	0	0	0	0	16	0	0	0	0	0
chr11	57411070	11	-	AP000781.2	0	0	0	0	0	11	0	0	0	0	0	0	0	0
chr11	57685175	11	+	ZDHHC5	0	14	0	0	0	0	0	0	0	0	0	0	0	0
chr11	57878616	11	+	OR5BA1P	0	1	0	0	0	0	0	0	0	0	0	0	0	0
chr11	58572081	11	+	LPXN	0	35	0	0	0	0	0	0	0	0	0	0	0	0
chr11	58583142	11	+	ZFP91	0	0	0	0	0	0	0	0	0	26	0	0	0	0
chr11	58589932	11	+	ZFP91	0	0	7	0	0	0	0	0	0	0	0	0	0	0
chr11	59214338	11	+	RN7SL42P	0	0	0	0	0	0	0	0	0	0	0	19	0	0
chr11	59643575	11	-	PATL1	202	0	0	0	0	0	0	0	0	0	0	0	0	0
chr11	59968414	11	+	AP000790.1	0	2	0	0	0	0	0	0	0	0	0	0	0	0
chr11	6100266	11	+	OR56B4	0	0	0	0	0	0	0	0	30	0	0	0	0	0
chr11	6101309	11	-	OR56B4	44	0	0	0	0	0	0	0	0	0	0	0	0	0
chr11	61344947	11	+	TKFC	0	0	0	0	0	36	0	0	0	0	0	0	0	0
chr11	61347884	11	+	TKFC	269	0	0	0	0	0	0	0	0	0	0	0	0	0
chr11	61350583	11	+	TKFC	0	0	0	0	2	0	0	0	0	0	0	0	0	0
chr11	62348679	11	+	ASRGL1	0	0	0	0	0	2	0	0	0	0	0	0	0	0
chr11	62354030	11	+	ASRGL1	0	0	0	0	0	0	0	0	0	0	23	0	0	0
chr11	62359208	11	+	ASRGL1	0	0	0	3	0	0	0	0	0	0	0	0	0	0
chr11	62360241	11	+	ASRGL1	0	0	0	0	57	0	0	0	0	0	0	0	0	0
chr11	62365425	11	-	ASRGL1	0	0	46	0	0	0	0	0	0	0	0	0	0	0
chr11	624425	11	-	CDHR5	0	0	0	0	1	0	0	0	0	0	0	0	0	0
chr11	62570086	11	+	AP002990.1	44	0	0	0	0	0	0	0	0	0	0	0	0	0
chr11	62589973	11	+	AP002990.1	0	0	0	5	0	0	0	0	0	0	0	0	0	0
chr11	62661863	11	-	AP001458.2	0	0	22	0	0	0	0	0	0	0	0	0	0	0
chr11	62719066	11	-	HNRNPUL2	0	0	0	0	0	0	0	0	0	27	0	0	0	0
chr11	62721242	11	-	HNRNPUL2	0	0	0	0	0	40	0	0	0	0	0	0	0	0
chr11	62723471	11	-	HNRNPUL2	0	0	0	0	0	0	0	0	0	0	0	106	0	0
chr11	62800039	11	-	NXF1	0	0	0	0	0	0	0	0	0	0	10	0	0	0
chr11	62815558	11	+	STX5	0	14	0	0	0	0	0	0	0	0	0	0	0	0
chr11	62818416	11	+	STX5	0	0	0	0	0	0	0	0	12	0	0	0	0	0
chr11	62844899	11	-	RNU2-2P	0	0	0	5	0	0	0	0	0	0	0	0	0	0
chr11	62853641	11	+	SNHG1	0	0	0	0	1	0	0	0	0	0	0	0	0	0
chr11	62865300	11	-	SLC3A2	0	63	0	0	0	0	0	0	0	0	0	0	0	0
chr11	62870523	11	+	SLC3A2	0	8	0	0	0	0	0	0	0	1	0	0	0	0
chr11	62871397	11	-	SLC3A2	0	14	0	0	0	0	0	0	0	0	0	0	0	0
chr11	62872753	11	-	SLC3A2	0	0	0	2	0	0	0	0	0	0	0	0	0	0
chr11	63658692	11	-	AP000753.2	0	25	0	0	0	0	0	0	0	0	0	0	0	0
chr11	63697450	11	-	RTN3	0	0	0	0	11	0	0	0	0	0	0	0	0	0
chr11	63720976	11	-	RTN3	721	0	0	0	0	0	0	0	0	0	0	0	1	1
chr11	63721255	11	+	RTN3	1	0	0	0	0	0	0	0	0	0	0	0	0	0
chr11	63730755	11	+	RTN3	75	0	0	0	0	0	0	0	0	0	0	0	0	1
chr11	63859289	11	-	MARK2	0	0	0	17	0	0	0	0	0	0	0	0	0	0
chr11	63880438	11	-	MARK2	0	0	19	0	0	0	0	0	0	0	0	0	0	0
chr11	63900966	11	-	MARK2	0	0	0	9	0	0	0	0	0	0	0	0	0	0
chr11	64197052	11	-	STIP1	0	0	0	0	49	0	0	0	0	4	0	0	0	0
chr11	64201074	11	-	STIP1	0	0	0	0	0	0	0	0	14	0	0	0	0	0
chr11	64215045	11	+	FERMT3	0	0	0	19	0	0	0	0	0	0	0	0	0	0
chr11	64219369	11	-	FERMT3	0	0	0	0	0	24	0	0	0	0	0	0	0	0
chr11	64243722	11	-	AP001453.5	0	0	0	11	0	0	0	0	0	0	0	0	0	0
chr11	64266602	11	+	PLCB3	0	0	0	0	0	16	0	0	0	0	0	0	0	0
chr11	64308872	11	+	ESRRA	0	0	0	0	0	0	0	0	0	5	0	0	0	0
chr11	64310288	11	-	ESRRA	0	0	0	0	0	0	0	0	0	0	0	1	0	0
chr11	64310599	11	-	ESRRA	0	0	0	0	0	0	0	0	0	0	0	65	0	0
chr11	64313119	11	+	ESRRA	0	0	0	27	0	0	0	0	0	0	0	0	0	0
chr11	64326033	11	+	AP003774.2	0	0	0	0	20	0	0	0	0	0	0	0	0	0
chr11	64726813	11	-	RASGRP2	0	0	0	1	0	0	0	0	0	0	0	0	0	0
chr11	64733999	11	-	RASGRP2	0	0	0	0	0	0	0	0	0	0	68	0	0	0
chr11	64735125	11	+	RASGRP2	0	0	0	16	0	0	0	0	0	0	0	0	0	0
chr11	64738822	11	-	RASGRP2	0	0	0	9	0	0	0	0	0	0	0	0	0	0
chr11	64773195	11	-	SF1	0	0	0	0	0	0	0	0	0	0	0	3	0	0
chr11	64775440	11	-	SF1	0	0	0	0	6	0	0	0	0	0	0	0	0	0
chr11	64780912	11	+	AP001462.1	0	0	0	6	0	0	0	0	0	0	0	0	0	0
chr11	64781705	11	+	AP001462.1	0	0	0	0	0	0	0	0	0	2	0	0	0	0
chr11	64783414	11	-	MAP4K2	0	14	0	0	0	0	0	0	0	0	0	0	0	0
chr11	64915638	11	+	ATG2A	0	0	0	0	0	0	0	0	81	0	0	0	0	0
chr11	64917633	11	-	PPP2R5B	118	0	0	0	0	0	0	0	0	0	0	0	0	0
chr11	65099624	11	-	VPS51	0	0	0	0	0	0	0	0	0	23	0	0	0	0
chr11	65101065	11	+	VPS51	0	13	0	0	0	0	0	0	0	0	0	0	0	0
chr11	65101567	11	+	VPS51	0	0	0	0	0	0	0	0	36	0	0	0	0	0
chr11	65102281	11	-	VPS51	0	0	0	0	0	1	0	0	0	0	0	0	0	0
chr11	65127488	11	+	SYVN1	0	0	0	18	0	0	0	0	0	0	0	0	0	0
chr11	65128741	11	-	SYVN1	0	18	0	0	0	0	0	0	0	0	0	0	0	0
chr11	65142886	11	-	HIGD1AP10	0	0	0	0	0	19	0	0	0	0	0	0	0	0
chr11	65145463	11	-	HIGD1AP10	0	0	0	5	0	0	0	0	0	0	0	0	0	0
chr11	65156262	11	+	PDCL2P2	0	0	0	2	0	0	0	0	0	0	0	0	0	0
chr11	65191610	11	-	CAPN1	0	0	0	11	0	0	0	0	0	0	0	0	0	0
chr11	65194120	11	-	CAPN1	0	46	0	0	0	0	0	0	0	0	0	0	0	0
chr11	65194741	11	-	CAPN1	0	0	0	0	0	0	0	0	0	8	0	0	0	0
chr11	65195759	11	+	CAPN1	0	0	0	0	0	8	0	0	0	0	0	0	0	0
chr11	65199321	11	-	CAPN1	0	0	0	0	0	0	0	0	0	0	0	53	0	0
chr11	65203709	11	+	CAPN1	0	0	0	0	0	0	0	0	0	10	0	0	0	0
chr11	65276204	11	-	AP000944.5	0	0	0	0	0	9	0	0	0	0	0	0	0	0
chr11	65436228	11	-	NEAT1	0	0	0	4	0	0	0	0	0	0	0	0	0	0
chr11	65448521	11	+	AP000769.4	22	0	0	0	0	0	0	0	0	0	0	0	0	0
chr11	65473641	11	+	AP000769.1	0	0	0	0	0	9	0	0	0	0	0	0	0	0
chr11	65476487	11	-	AP000769.1	0	0	16	0	0	0	0	0	0	0	0	0	0	0
chr11	65495262	11	+	MALAT1	0	0	0	0	0	0	0	0	0	31	0	0	0	0
chr11	65495435	11	-	MALAT1	0	0	0	0	0	24	0	0	0	0	0	0	0	0
chr11	65495880	11	-	MALAT1	0	0	0	5	0	0	0	0	0	0	0	0	0	0
chr11	65519626	11	-	SNRPGP19	0	0	0	0	0	0	0	0	0	0	25	0	0	0
chr11	65584671	11	-	EHBP1L1	0	37	0	0	0	0	0	0	0	0	0	0	0	0
chr11	65598882	11	-	MAP3K11	0	3	0	0	0	0	0	0	0	0	0	0	0	0
chr11	65600335	11	+	MAP3K11	0	0	0	7	0	0	0	0	0	0	0	0	0	0
chr11	65627518	11	+	PCNX3	0	0	0	0	2	0	0	0	0	0	0	0	0	0
chr11	65628049	11	-	PCNX3	0	0	0	0	0	0	0	0	0	0	8	0	0	0
chr11	65631579	11	+	PCNX3	0	0	0	0	88	0	0	0	0	0	0	0	0	0
chr11	65647955	11	+	SIPA1	0	0	0	0	0	4	0	0	0	0	0	0	0	0
chr11	656906	11	-	DEAF1	0	0	0	0	0	2	0	0	0	0	0	0	0	0
chr11	65722344	11	-	RNASEH2C	0	0	0	18	0	0	0	0	0	0	0	0	0	0
chr11	65749006	11	-	AP001266.2	0	0	0	0	0	0	0	0	0	7	0	0	0	0
chr11	65773243	11	+	AP5B1	0	0	0	11	0	0	0	0	0	0	0	0	0	0
chr11	65862259	11	-	MUS81	0	0	0	0	0	0	0	0	0	0	0	25	0	0
chr11	65865423	11	+	MUS81	0	0	90	0	0	0	0	0	0	0	0	0	0	0
chr11	65924052	11	-	DRAP1	0	0	0	0	0	4	0	0	0	0	0	0	0	0
chr11	65928480	11	+	DRAP1	0	0	0	0	0	6	0	0	0	0	0	0	0	0
chr11	65929472	11	+	DRAP1	0	27	0	0	0	0	0	0	0	0	0	0	0	0
chr11	65974181	11	-	SART1	0	0	0	5	0	0	0	0	0	0	0	0	0	0
chr11	66000454	11	-	EIF1AD	0	0	0	0	1	0	0	0	0	0	0	0	0	0
chr11	66056072	11	+	SF3B2	0	82	0	0	0	0	0	0	0	0	0	0	0	0
chr11	66056329	11	-	SF3B2	0	0	0	0	0	0	0	0	0	1	0	0	0	0
chr11	66062812	11	-	SF3B2	0	0	0	0	1	0	0	0	0	0	0	0	0	0
chr11	66064967	11	-	SF3B2	0	0	0	0	0	0	0	0	9	0	0	0	0	0
chr11	66106951	11	+	PACS1	0	5	0	0	0	0	0	0	0	0	0	0	0	0
chr11	66111804	11	-	PACS1	0	67	0	0	0	0	0	0	0	0	0	0	0	0
chr11	66125668	11	-	PACS1	0	0	10	0	0	0	0	0	0	0	0	0	0	0
chr11	66243131	11	+	PACS1	0	0	0	0	0	0	0	0	0	18	0	0	0	0
chr11	66272972	11	-	RAB1B	0	0	0	0	0	8	0	0	0	0	0	0	0	0
chr11	66314737	11	-	AP001107.3	0	0	0	3	0	0	0	0	0	0	0	0	0	0
chr11	66365916	11	-	SLC29A2	89	0	0	0	0	0	0	0	0	0	0	0	0	0
chr11	66486149	11	-	DPP3	26	0	0	0	0	0	0	0	0	0	0	0	0	0
chr11	66499594	11	-	DPP3	0	0	11	0	0	0	0	0	0	0	0	0	0	0
chr11	66515734	11	+	AP002748.5	0	0	25	0	0	0	0	0	0	0	0	0	0	0
chr11	66642068	11	-	RBM14-RBM4	15	0	0	0	0	0	0	0	0	0	0	0	0	0
chr11	66644771	11	+	RBM14-RBM4	145	0	0	0	0	0	0	0	0	0	0	0	0	0
chr11	66668150	11	-	RBM4	0	0	0	0	16	0	0	0	0	0	0	0	0	0
chr11	66670674	11	-	RBM4B	0	0	0	13	0	0	0	0	0	0	0	0	0	0
chr11	66671983	11	+	RBM4B	0	0	0	13	0	0	0	0	0	0	0	0	0	0
chr11	66675231	11	-	RBM4B	0	0	0	0	113	0	0	0	0	0	0	0	0	0
chr11	6677525	11	-	MRPL17	0	0	16	0	0	0	0	0	0	0	0	0	0	0
chr11	67127998	11	+	KDM2A	0	7	0	0	0	0	0	0	0	0	0	0	0	0
chr11	67149542	11	-	KDM2A	0	0	0	0	0	0	0	0	0	0	22	0	0	0
chr11	67154886	11	+	KDM2A	33	0	0	0	0	0	0	0	0	0	0	0	0	0
chr11	67225942	11	+	KDM2A	0	0	1	0	0	0	0	0	0	0	0	0	0	0
chr11	67226369	11	+	KDM2A	0	0	0	0	0	32	0	0	0	0	0	0	0	0
chr11	67291388	11	-	ANKRD13D	0	0	0	0	0	17	0	0	0	0	0	0	0	0
chr11	67293887	11	-	ANKRD13D	0	11	0	0	0	0	0	0	0	0	0	0	0	0
chr11	67295635	11	-	ANKRD13D	0	0	0	0	123	0	0	0	0	0	0	0	0	0
chr11	67295906	11	-	ANKRD13D	0	0	0	0	26	0	0	0	0	0	0	0	0	0
chr11	67296141	11	-	ANKRD13D	0	48	0	0	0	0	0	0	0	0	0	0	0	0
chr11	67296777	11	+	ANKRD13D	176	0	0	0	0	0	0	0	0	0	0	0	0	0
chr11	67313215	11	+	SSH3	18	0	0	0	0	0	0	0	0	0	0	0	0	0
chr11	67367273	11	-	RAD9A	0	3	0	0	0	0	0	0	0	0	0	0	0	0
chr11	67395260	11	+	RAD9A	0	0	0	0	0	10	0	0	0	0	0	0	0	0
chr11	67395791	11	+	RAD9A	2	0	0	0	0	0	0	0	0	0	0	0	0	0
chr11	67405761	11	+	TBC1D10C	0	30	0	0	0	0	0	0	0	0	0	0	0	0
chr11	67406407	11	+	TBC1D10C	0	0	0	0	0	0	0	0	0	0	0	227	0	0
chr11	67426259	11	-	CARNS1	110	0	0	0	0	0	0	0	0	0	0	0	0	0
chr11	67429155	11	+	RPS6KB2	35	0	0	0	0	0	0	0	0	0	0	0	0	0
chr11	67433117	11	+	RPS6KB2	0	0	0	0	0	0	0	0	0	47	0	0	0	0
chr11	675021	11	+	AC131934.1	0	0	0	0	9	0	0	0	0	0	0	0	0	0
chr11	68005740	11	-	UNC93B1	0	0	0	0	0	0	0	0	0	0	8	0	0	0
chr11	68035068	11	-	NDUFS8	0	0	0	0	0	0	0	0	0	0	0	147	0	0
chr11	68078118	11	+	CHKA	0	0	0	0	23	0	0	0	0	0	0	0	0	0
chr11	68086558	11	+	CHKA	0	0	0	3	0	0	0	0	0	0	0	0	0	0
chr11	68089889	11	+	CHKA	0	0	0	0	42	0	0	0	0	0	0	0	0	0
chr11	68094248	11	+	CHKA	28	0	0	0	0	0	0	0	0	0	0	0	0	0
chr11	68094402	11	-	CHKA	0	0	0	3	0	0	0	0	0	0	0	0	0	0
chr11	68171303	11	+	KMT5B	0	0	0	0	8	0	0	0	0	0	0	0	0	0
chr11	68176509	11	+	KMT5B	0	0	29	0	0	0	0	0	0	0	0	0	0	0
chr11	68195847	11	+	KMT5B	0	28	0	0	0	0	0	0	0	0	0	0	0	0
chr11	68196887	11	-	KMT5B	113	0	0	0	0	0	0	0	0	0	0	0	0	0
chr11	68262721	11	+	C11orf24	0	0	0	0	0	0	0	0	0	0	6	0	0	0
chr11	68483916	11	-	PPP6R3	0	0	20	0	0	0	0	0	0	0	0	0	0	0
chr11	68486827	11	-	PPP6R3	0	8	0	0	0	0	0	0	0	0	0	0	0	0
chr11	68505635	11	+	PPP6R3	5	0	0	0	0	0	0	0	0	0	0	0	0	0
chr11	68561505	11	-	PPP6R3	6	0	0	0	0	0	0	0	0	0	0	0	0	0
chr11	68758602	11	-	CPT1A	0	37	0	0	0	69	0	0	0	0	0	0	0	0
chr11	68832152	11	+	CPT1A	0	0	1	0	0	0	0	0	0	0	0	0	0	0
chr11	70354855	11	-	PPFIA1	0	21	0	0	0	0	0	0	0	0	0	0	0	0
chr11	70390682	11	+	AP000487.1	52	0	0	0	0	0	0	0	0	0	0	0	0	0
chr11	71821731	11	+	ZNF705E	0	0	0	0	0	0	0	0	0	0	0	5	0	0
chr11	71873416	11	+	AP002495.1	0	0	0	5	0	0	0	0	0	0	0	0	0	0
chr11	71882427	11	-	DEFB131B	0	0	0	0	0	3	0	0	0	0	0	0	0	0
chr11	72030196	11	-	NUMA1	161	0	0	0	0	0	0	0	0	0	0	0	1	1
chr11	72060604	11	-	NUMA1	0	57	0	0	0	0	0	0	0	0	0	0	0	0
chr11	72088779	11	-	AP000812.5	0	0	0	0	0	9	0	0	0	0	0	0	0	0
chr11	72895900	11	+	FCHSD2	0	0	0	0	0	12	0	0	0	0	0	0	0	0
chr11	72933029	11	+	FCHSD2	0	0	0	0	0	0	0	0	0	0	0	45	0	0
chr11	72966442	11	+	FCHSD2	0	0	0	0	0	1	0	0	0	0	0	0	0	0
chr11	72997713	11	-	FCHSD2	0	18	0	0	0	0	0	0	0	0	0	0	0	0
chr11	73075783	11	-	FCHSD2	0	0	0	0	0	0	0	0	0	1	0	0	0	0
chr11	73247443	11	+	OR8R1P	0	0	0	0	0	0	0	0	0	22	0	0	0	0
chr11	73263779	11	-	P2RY6	0	0	0	0	0	0	0	0	0	0	0	1	0	0
chr11	73544880	11	+	FAM168A	0	0	3	0	0	0	0	0	0	0	0	0	0	0
chr11	73688664	11	+	RAB6A	0	20	0	0	0	0	0	0	0	0	0	0	0	0
chr11	74088484	11	+	C2CD3	0	0	24	0	0	0	0	0	0	0	0	0	0	0
chr11	74145982	11	-	C2CD3	0	0	0	46	0	0	0	0	0	0	0	0	0	0
chr11	74189004	11	+	PPME1	0	0	0	0	0	0	0	0	0	0	0	34	0	0
chr11	74232003	11	-	PPME1	0	7	0	0	0	0	0	0	0	0	0	0	0	0
chr11	74651659	11	-	POLD3	5	0	0	0	0	0	0	0	0	0	0	0	0	0
chr11	74765859	11	-	RNF169	0	0	0	22	0	0	0	0	0	0	0	0	0	0
chr11	74842276	11	+	RNF169	0	0	0	9	0	0	0	0	0	0	0	0	0	0
chr11	752003	11	-	TALDO1	0	0	0	0	0	40	0	0	0	0	0	0	0	0
chr11	75337594	11	+	ARRB1	0	28	0	0	0	0	0	0	0	0	0	0	0	0
chr11	76025296	11	+	UVRAG	0	7	0	0	3	0	0	0	0	0	0	0	0	0
chr11	78285977	11	-	GAB2	0	0	0	0	4	0	0	0	0	0	0	0	0	0
chr11	82852926	11	-	PRCP	0	0	0	0	0	0	0	0	0	31	0	0	0	0
chr11	83211838	11	+	ANKRD42	0	0	0	0	0	0	0	0	0	0	121	0	0	0
chr11	85307267	11	-	DLG2	0	0	0	0	0	17	0	0	0	0	0	0	0	0
chr11	85635981	11	-	TMEM126B	0	0	0	1	0	0	0	0	0	0	0	0	0	0
chr11	86265185	11	-	EED	0	0	0	0	0	0	0	0	0	0	88	0	0	0
chr11	86268963	11	+	EED	0	0	0	0	8	0	0	0	0	0	0	0	0	0
chr11	86308356	11	+	HIKESHI	5	0	0	0	0	0	0	0	0	0	0	0	0	0
chr11	8656256	11	+	TRIM66	0	6	0	0	0	0	0	0	0	0	0	0	0	0
chr11	88022983	11	-	AP000676.5	0	0	0	0	0	0	0	0	0	1	0	0	0	0
chr11	89736002	11	-	AP003122.5	99	0	0	0	0	0	0	0	0	0	0	0	0	0
chr11	90212623	11	-	CHORDC1	0	0	0	0	0	0	0	0	0	0	4	0	0	0
chr11	9305086	11	-	TMEM41B	0	0	0	0	0	0	0	0	0	12	0	0	0	0
chr11	93526510	11	+	SMCO4	0	0	5	0	0	0	0	0	0	0	0	0	0	0
chr11	93677434	11	-	CEP295	0	0	0	0	0	4	0	0	0	0	0	0	0	0
chr11	93794645	11	-	AP001273.2	0	6	0	0	0	0	0	0	0	0	0	0	0	0
chr11	94559513	11	+	PIWIL4	0	0	0	0	0	0	0	0	0	6	0	0	0	0
chr11	95180084	11	-	AP000787.1	0	17	0	0	0	0	0	0	0	0	0	0	0	0
chr11	95290066	11	-	AP000787.1	0	0	0	9	0	0	0	0	0	0	0	0	0	0
chr11	95351027	11	-	AP000787.1	0	0	0	0	2	0	0	0	0	0	0	0	0	0
chr11	95475505	11	+	AP001790.1	0	0	0	0	0	18	0	0	0	0	0	0	0	0
chr11	95657364	11	+	AP000820.2	0	0	7	0	0	0	0	0	0	0	0	0	0	0
chr11	9677401	11	-	SWAP70	0	20	0	0	0	0	0	0	0	0	0	0	0	0
chr11	99254387	11	+	CNTN5	0	67	0	0	0	0	0	0	0	0	0	0	0	0
chr11	99258242	11	+	CNTN5	0	0	0	20	0	0	0	0	0	0	0	0	0	0
chr12	100217968	12	+	ACTR6	0	0	0	0	53	0	0	0	0	0	0	0	0	0
chr12	10056495	12	+	CLEC9A	0	1	0	0	0	0	0	0	0	0	0	0	0	0
chr12	100988703	12	-	ANO4	0	0	0	0	0	0	0	0	0	0	0	1	0	0
chr12	10105769	12	+	CLEC1A	0	62	0	0	0	0	0	0	0	0	0	0	0	0
chr12	101359697	12	+	UTP20	0	0	0	0	0	1	0	0	0	0	0	0	0	0
chr12	101819638	12	+	GNPTAB	0	0	0	0	0	13	0	0	0	0	0	0	0	0
chr12	102038715	12	-	WASHC3	0	0	0	0	0	0	0	0	43	0	0	0	0	0
chr12	10271090	12	-	KLRD1	173	0	0	0	0	0	0	0	0	0	0	0	0	0
chr12	104121193	12	-	NFYB	0	0	0	0	0	10	0	0	0	0	0	0	0	0
chr12	1044761	12	-	ERC1	0	0	3	0	0	0	0	0	0	0	0	65	0	0
chr12	105044970	12	+	C12orf45	16	0	0	0	0	0	0	0	0	0	0	0	0	0
chr12	107750632	12	+	AC007622.2	0	0	0	6	0	0	0	0	0	0	0	0	0	0
chr12	108747934	12	-	AC087893.1	0	0	0	1	0	0	0	0	0	0	0	0	0	0
chr12	109975190	12	+	TCHP	0	0	0	0	0	0	0	0	0	0	0	59	0	0
chr12	110021775	12	-	ANKRD13A	80	0	0	0	0	0	0	0	0	0	0	0	0	0
chr12	110129161	12	-	IFT81	0	0	6	0	0	0	0	0	0	0	0	0	0	0
chr12	11052312	12	-	AC018630.2	0	13	0	0	0	0	0	0	0	0	0	0	0	0
chr12	110726309	12	+	PPP1CC	0	6	0	0	0	0	0	0	0	0	0	0	0	0
chr12	110736188	12	-	PPP1CC	0	0	0	0	0	16	0	0	0	0	0	0	0	0
chr12	110974981	12	+	LINC01405	0	0	0	0	1	0	0	0	0	0	0	0	0	0
chr12	111449925	12	+	SH2B3	0	0	0	0	0	9	0	0	0	0	0	0	0	0
chr12	111492256	12	+	ATXN2	0	0	0	0	13	0	0	0	0	0	0	0	0	0
chr12	111513183	12	+	ATXN2	0	1	0	0	0	0	0	0	0	0	0	0	0	0
chr12	111717114	12	+	ACAD10	0	0	0	0	0	3	0	0	0	0	0	0	0	0
chr12	111997942	12	-	TMEM116	0	0	0	0	0	0	0	0	33	0	0	0	0	0
chr12	112036405	12	-	NAA25	0	0	0	0	0	0	0	0	37	0	0	0	0	0
chr12	112062629	12	-	NAA25	0	0	0	1	0	0	0	0	0	0	0	0	0	0
chr12	113110248	12	+	RASAL1	0	0	12	0	0	0	0	0	0	0	0	0	0	0
chr12	116057473	12	-	MED13L	0	0	0	0	0	1	0	0	0	0	0	0	0	0
chr12	116190878	12	+	MED13L	0	0	0	25	0	0	0	0	0	0	0	0	0	0
chr12	11768156	12	+	ETV6	0	0	0	0	0	0	0	0	0	11	0	0	0	0
chr12	118342360	12	-	TAOK3	0	0	0	0	0	0	0	0	0	0	0	65	0	0
chr12	11911295	12	+	ETV6	1	0	0	0	0	0	0	0	0	0	0	0	0	0
chr12	119748190	12	+	CIT	0	0	0	17	0	0	0	0	0	0	0	0	0	0
chr12	120134437	12	+	GCN1	0	0	0	4	0	0	0	0	0	0	0	0	0	0
chr12	120179493	12	+	GCN1	0	0	0	0	0	0	0	0	0	2	0	0	0	0
chr12	120525131	12	+	COQ5	0	0	0	0	0	6	0	0	0	0	0	0	0	0
chr12	120564001	12	+	RNF10	0	0	68	0	0	0	0	0	0	0	0	0	0	0
chr12	120873474	12	-	SPPL3	0	0	0	0	0	0	0	0	0	0	0	20	0	0
chr12	120879505	12	+	SPPL3	28	0	0	0	0	0	0	0	0	0	0	0	0	0
chr12	121206925	12	-	P2RX4	0	1	0	0	0	0	0	0	0	0	0	0	0	0
chr12	121332121	12	-	ANAPC5	0	0	0	1	0	0	0	0	0	0	0	0	0	0
chr12	121678113	12	-	MORN3	0	0	0	0	0	0	0	0	0	7	0	0	0	0
chr12	122023674	12	-	BCL7A	0	0	0	0	0	0	0	0	0	0	0	261	0	0
chr12	122293363	12	-	CLIP1	0	0	0	0	0	0	0	0	0	0	24	0	0	0
chr12	122296119	12	+	CLIP1	0	0	0	12	0	0	0	0	0	0	0	0	0	0
chr12	122477072	12	-	ZCCHC8	0	0	0	0	0	0	0	0	0	0	0	24	0	0
chr12	122479856	12	-	ZCCHC8	0	0	0	0	0	2	0	0	0	0	0	0	0	0
chr12	122518361	12	+	RSRC2	0	0	0	0	17	0	0	0	0	0	0	0	0	0
chr12	122540367	12	-	KNTC1	0	0	0	0	0	0	0	0	0	34	0	0	0	0
chr12	122547657	12	+	KNTC1	0	0	0	1	0	0	0	0	0	0	0	0	0	0
chr12	122603299	12	+	KNTC1	0	0	0	0	0	0	0	0	11	0	0	0	0	0
chr12	122608411	12	+	KNTC1	0	0	0	0	0	55	0	0	0	0	103	0	0	0
chr12	122633401	12	-	AC026333.4	0	0	0	0	0	0	0	0	12	0	0	0	0	0
chr12	122878222	12	+	AC027290.3	0	0	0	0	0	0	0	1	0	0	0	0	0	0
chr12	123215638	12	-	MPHOSPH9	0	0	0	14	0	0	0	0	0	0	0	0	0	0
chr12	123226307	12	-	MPHOSPH9	0	0	0	0	0	8	0	0	0	0	0	0	0	0
chr12	123322717	12	-	SBNO1	0	0	0	0	0	0	0	0	0	0	0	13	0	0
chr12	123336342	12	+	SBNO1	0	0	0	0	0	0	0	0	0	2	0	0	0	0
chr12	123419373	12	+	RILPL2	0	0	0	0	0	2	0	0	0	0	0	0	0	0
chr12	123451714	12	+	SNRNP35	0	112	0	0	0	0	0	0	0	0	0	0	0	0
chr12	123715435	12	+	ATP6V0A2	0	0	0	0	0	3	0	0	0	0	0	0	0	0
chr12	124548237	12	+	NCOR2	0	28	0	0	0	0	0	0	0	0	0	0	0	0
chr12	124568523	12	-	NCOR2	0	0	0	0	0	0	0	0	0	0	0	1	0	0
chr12	12462041	12	+	BORCS5	0	0	0	0	0	0	0	0	0	0	15	0	0	0
chr12	124825255	12	+	SCARB1	11	0	0	0	0	0	0	0	0	0	0	0	0	0
chr12	124848237	12	-	SCARB1	0	12	0	0	0	0	0	0	0	0	0	0	0	0
chr12	131255221	12	-	AC126564.1	0	1	0	0	0	0	0	0	0	0	0	0	0	0
chr12	131888075	12	-	ULK1	0	0	0	2	0	0	0	0	0	0	0	0	0	0
chr12	131996531	12	-	EP400	0	39	0	0	0	0	0	0	0	0	0	0	0	0
chr12	131998653	12	+	EP400	0	15	0	0	0	0	0	0	0	0	0	0	0	0
chr12	131998680	12	+	EP400	0	24	0	0	0	0	0	0	0	0	0	0	0	0
chr12	131998707	12	+	EP400	0	13	0	0	0	0	0	0	0	0	0	0	0	0
chr12	131998734	12	+	EP400	0	16	0	0	0	0	0	0	0	0	0	0	0	0
chr12	131998761	12	+	EP400	0	16	0	0	0	0	0	0	0	0	0	0	0	0
chr12	131998788	12	+	EP400	0	15	0	0	0	0	0	0	0	0	0	0	0	0
chr12	131998815	12	+	EP400	0	1	0	0	0	0	0	0	0	0	0	0	0	0
chr12	132023653	12	+	EP400	0	0	0	1	0	0	0	0	0	0	0	0	0	0
chr12	132031929	12	-	EP400	0	18	0	0	0	0	0	0	0	0	0	0	0	0
chr12	132041215	12	-	EP400	0	0	0	6	0	0	0	0	0	0	0	0	0	0
chr12	132146599	12	-	NOC4L	36	0	0	0	0	0	0	0	0	0	0	0	0	0
chr12	132661544	12	+	POLE	0	34	0	0	0	0	0	0	0	0	0	0	0	0
chr12	132681603	12	+	POLE	0	79	0	0	0	0	0	0	0	0	0	0	0	0
chr12	132684044	12	-	POLE	0	3	0	0	0	0	0	0	0	0	0	0	0	0
chr12	132698656	12	+	AC135586.2	153	0	0	46	0	0	0	0	0	0	0	0	0	0
chr12	132843614	12	-	CHFR	0	11	0	0	0	0	0	0	0	0	0	0	0	0
chr12	132950585	12	-	CHFR	0	0	0	0	0	0	0	0	0	0	0	1	0	0
chr12	133053756	12	+	ZNF84	0	0	0	0	0	0	0	0	0	0	57	0	0	0
chr12	14580169	12	-	PLBD1-AS1	0	0	0	0	0	0	1	0	0	0	0	0	0	0
chr12	14780004	12	-	H2AJ	0	0	0	0	0	30	0	0	0	0	0	0	0	0
chr12	16236773	12	-	SLC15A5	0	0	48	0	0	0	0	0	0	0	0	0	0	0
chr12	16372997	12	-	MGST1	0	0	6	0	0	0	0	0	0	0	0	0	0	0
chr12	1895923	12	-	CACNA2D4	0	0	0	0	0	0	0	0	9	0	0	0	0	0
chr12	20235826	12	-	LINC02468	0	0	0	0	6	0	0	0	0	0	0	0	0	0
chr12	20351540	12	+	AC129102.1	0	0	44	0	0	0	0	0	0	0	0	0	0	0
chr12	22465528	12	-	AC053513.1	0	0	12	0	0	0	0	0	0	0	0	0	0	0
chr12	22468760	12	-	AC053513.1	0	0	0	0	0	0	0	0	0	3	0	0	0	0
chr12	22476887	12	-	AC053513.1	0	0	0	0	0	0	0	0	0	0	0	33	0	0
chr12	22558008	12	-	AC053513.1	0	0	0	0	1	0	0	0	0	0	0	0	0	0
chr12	2286634	12	-	CACNA1C	0	51	0	0	0	0	0	0	0	0	0	0	0	0
chr12	2365512	12	-	CACNA1C	0	3	0	0	0	0	0	0	0	0	0	0	0	0
chr12	24150418	12	+	SOX5	0	0	0	0	0	0	0	0	0	11	0	0	0	0
chr12	25057101	12	-	LRMP	0	0	0	12	0	0	0	0	0	0	0	0	0	0
chr12	26421142	12	+	AC024145.1	0	5	0	0	0	0	0	0	0	0	0	0	0	0
chr12	26936300	12	+	INTS13	0	0	0	0	0	14	0	0	0	0	0	0	0	0
chr12	26961072	12	-	FGFR1OP2	0	0	0	12	0	0	0	0	0	0	0	0	0	0
chr12	28231293	12	+	CCDC91	0	26	0	0	0	0	0	0	0	0	0	0	0	0
chr12	28258576	12	+	CCDC91	0	23	0	0	0	0	0	0	0	0	0	0	0	0
chr12	29331299	12	-	FAR2	0	0	0	0	0	1	0	0	0	0	0	0	0	0
chr12	29368948	12	-	ERGIC2	0	0	0	0	212	0	0	0	0	0	0	0	0	0
chr12	29438052	12	+	OVCH1-AS1	0	34	0	0	0	0	0	0	0	0	0	0	0	0
chr12	30620774	12	+	IPO8	0	0	0	0	0	0	0	0	2	0	0	0	0	0
chr12	31840915	12	+	AC023050.3	0	25	0	0	0	0	0	0	0	0	0	0	0	0
chr12	32538434	12	-	FGD4	0	0	0	0	0	0	0	0	0	2	0	0	0	0
chr12	32544974	12	+	FGD4	0	0	0	0	72	0	0	0	0	0	0	0	0	0
chr12	334568	12	+	KDM5A	0	65	0	0	0	0	0	0	0	0	0	0	0	0
chr12	33937583	12	-	RNU6-472P	0	0	0	0	0	0	0	0	22	0	0	0	0	0
chr12	340649	12	+	KDM5A	0	0	0	0	0	9	0	0	0	0	0	0	0	0
chr12	38402770	12	-	ALG10B	0	0	0	0	0	6	0	0	0	0	0	0	0	0
chr12	40215675	12	-	LRRK2	0	0	0	0	0	0	0	0	0	0	0	71	0	0
chr12	40303004	12	+	LRRK2	0	0	0	0	0	0	0	0	0	0	0	11	0	0
chr12	41333125	12	+	PDZRN4	0	0	0	0	32	0	0	0	0	0	0	0	0	0
chr12	42180977	12	+	YAF2	0	0	0	2	0	0	0	0	0	0	0	0	0	0
chr12	42734667	12	+	LINC02450	0	60	0	0	0	0	0	0	0	0	0	0	0	0
chr12	43108308	12	+	LINC02461	0	0	0	3	0	0	0	0	0	0	0	0	0	0
chr12	43288371	12	+	ADAMTS20	0	0	0	0	0	0	0	0	0	0	0	1	0	0
chr12	43789561	12	+	IRAK4	156	0	0	0	0	0	0	0	0	0	0	0	0	0
chr12	4557328	12	+	RAD51AP1	131	0	0	0	0	0	0	0	0	0	0	0	0	0
chr12	45654907	12	+	AC079950.1	0	0	0	0	0	0	0	0	0	42	0	0	0	0
chr12	45735030	12	-	ARID2	0	0	0	0	0	0	0	0	0	1	0	0	0	0
chr12	45735262	12	-	ARID2	0	0	18	0	0	0	0	0	0	0	0	0	0	0
chr12	4667350	12	-	AC005833.1	0	0	0	0	0	47	0	0	0	0	0	0	0	0
chr12	47670341	12	+	RPAP3	0	7	0	0	0	0	0	0	0	0	0	0	0	0
chr12	48101939	12	-	SENP1	0	0	0	5	0	0	0	0	0	0	0	0	0	0
chr12	48649114	12	-	KANSL2	0	29	0	0	0	0	0	0	0	0	0	0	0	0
chr12	48701880	12	-	CCNT1	0	0	6	0	0	0	0	0	0	11	0	0	0	0
chr12	48709931	12	-	CCNT1	0	0	0	0	0	20	0	0	0	14	0	0	0	0
chr12	48826048	12	-	CACNB3	1	0	0	0	0	0	0	0	0	0	0	0	0	0
chr12	48930723	12	-	CCDC65	21	0	0	0	0	0	0	0	0	0	0	0	0	0
chr12	48942500	12	+	AC073610.2	0	0	0	0	0	0	0	0	0	8	0	0	0	0
chr12	48951728	12	+	AC073610.2	0	20	0	0	0	0	0	0	0	0	0	0	0	0
chr12	49010224	12	+	DDN-AS1	0	0	0	0	0	49	0	0	0	0	0	0	0	0
chr12	49023503	12	-	KMT2D	0	0	0	0	0	0	0	0	0	0	10	0	0	0
chr12	49036457	12	+	KMT2D	0	0	0	0	0	0	0	0	0	0	0	12	0	0
chr12	49133532	12	+	AC011603.3	0	0	0	0	0	9	0	0	0	0	0	0	0	0
chr12	49209648	12	-	TUBA1C	0	0	0	6	0	0	0	0	0	0	0	0	0	0
chr12	49223836	12	-	TUBA1C	0	0	0	0	0	0	0	0	0	37	0	0	0	0
chr12	49225412	12	+	TUBA1C	0	0	0	0	0	2	0	0	0	0	0	0	0	0
chr12	49454050	12	+	SPATS2	0	2	0	0	0	0	0	0	0	0	0	0	0	0
chr12	49750184	12	+	TMBIM6	259	0	0	0	0	0	0	0	0	0	0	0	0	0
chr12	50016238	12	+	RACGAP1	0	107	0	0	0	0	0	0	0	0	0	0	0	0
chr12	50448883	12	+	LARP4	0	0	0	0	0	0	0	0	0	0	40	0	0	0
chr12	50527749	12	-	DIP2B	0	13	0	0	0	0	0	0	0	0	0	0	0	0
chr12	50671097	12	-	DIP2B	0	0	44	0	0	0	0	0	0	0	0	0	0	0
chr12	50805651	12	-	ATF1	0	0	0	237	0	0	0	0	0	0	0	0	0	0
chr12	50817181	12	+	ATF1	0	2	0	0	0	0	0	0	0	0	0	0	0	0
chr12	51101589	12	-	TFCP2	1	0	0	0	0	0	0	0	0	0	0	0	0	0
chr12	51120387	12	-	TFCP2	0	0	0	0	0	0	0	0	107	0	0	0	0	0
chr12	53024290	12	-	EIF4B	0	0	0	7	0	0	0	0	0	0	0	0	0	0
chr12	53336606	12	-	SP7	0	1	0	0	0	0	0	0	0	0	0	0	0	0
chr12	53386251	12	+	SP1	0	0	0	18	0	0	0	0	0	0	0	0	0	0
chr12	53396186	12	+	SP1	0	0	0	1	0	0	0	0	0	0	0	0	0	0
chr12	53413711	12	+	SP1	0	0	0	1	0	0	0	0	0	0	0	0	0	0
chr12	53463161	12	-	AC023509.1	70	0	0	0	0	0	0	0	0	0	0	0	0	0
chr12	53607882	12	+	AC023509.6	0	0	12	0	0	0	0	0	0	0	0	0	0	0
chr12	54244524	12	+	CBX5	0	0	0	10	0	0	0	0	0	0	0	0	0	0
chr12	54266997	12	+	SCAT2	0	0	0	0	0	0	0	0	0	0	0	23	0	0
chr12	54275977	12	+	SCAT2	0	8	0	0	0	0	0	0	0	0	0	0	0	0
chr12	54300270	12	-	AC078778.1	0	0	0	0	0	0	0	0	0	0	0	28	0	0
chr12	54309626	12	-	AC078778.1	0	0	33	0	0	0	0	0	0	0	0	0	0	0
chr12	54314068	12	-	AC078778.1	8	0	0	0	0	0	0	0	0	0	0	0	0	0
chr12	54495774	12	-	AC079313.2	0	11	0	0	0	0	0	0	0	0	0	0	0	0
chr12	54500455	12	-	NCKAP1L	0	0	0	0	0	0	0	0	14	0	0	0	0	0
chr12	54510911	12	-	NCKAP1L	0	0	0	7	0	0	0	0	0	0	0	0	0	0
chr12	54513939	12	-	NCKAP1L	0	11	0	0	0	0	0	0	0	0	0	0	0	0
chr12	54515524	12	+	NCKAP1L	0	0	0	2	0	0	0	0	0	0	0	0	0	0
chr12	55680375	12	+	METTL7B	0	0	0	0	8	0	0	0	0	0	0	0	0	0
chr12	55690237	12	+	ITGA7	47	0	0	0	0	0	0	0	0	0	0	0	0	0
chr12	55802274	12	+	AC023055.1	0	0	0	0	0	0	0	0	0	1	0	0	0	0
chr12	55803304	12	+	AC023055.1	0	0	8	0	0	0	0	0	0	0	0	0	0	0
chr12	55821667	12	-	ORMDL2	0	0	0	0	7	0	0	0	0	0	0	0	0	0
chr12	55920401	12	-	PYM1	0	0	0	0	0	10	0	0	0	0	0	0	0	0
chr12	55924674	12	-	PYM1	0	0	0	0	0	0	0	0	0	21	0	0	0	0
chr12	56017159	12	-	IKZF4	0	0	0	0	0	14	0	0	0	0	0	0	0	0
chr12	56115456	12	-	RPL41	0	165	0	0	0	0	0	0	0	0	0	0	0	0
chr12	56138125	12	+	ESYT1	0	0	0	0	0	0	0	0	0	76	0	0	0	0
chr12	56329766	12	+	PAN2	0	68	0	0	0	0	0	0	0	0	0	0	0	0
chr12	56354074	12	+	STAT2	0	0	7	0	0	0	0	0	0	0	0	0	0	0
chr12	56444048	12	-	TIMELESS	0	0	0	0	93	0	0	0	0	0	0	0	0	0
chr12	56618928	12	+	BAZ2A	0	0	0	0	0	21	0	0	0	0	0	0	0	0
chr12	56707593	12	-	NACA	0	0	0	0	0	0	0	0	0	57	0	0	0	0
chr12	57264825	12	+	AC137834.1	0	0	0	0	1	0	0	0	0	0	0	0	0	0
chr12	57291883	12	+	AC137834.1	14	0	0	0	0	0	0	0	0	0	0	0	0	0
chr12	57413026	12	-	R3HDM2	0	66	0	0	0	0	0	0	0	0	0	0	0	0
chr12	57493086	12	-	MARS1	8	0	0	0	0	0	0	0	0	0	0	0	0	0
chr12	57504686	12	-	MARS1	0	21	0	0	0	0	0	0	0	0	0	0	0	0
chr12	58966950	12	-	AC068305.2	0	33	0	0	0	0	0	0	0	0	0	0	0	0
chr12	59512138	12	-	LINC02448	0	36	0	0	0	0	0	0	0	0	0	0	0	0
chr12	60031434	12	-	AC080011.1	0	0	0	0	0	0	0	0	0	0	0	25	0	0
chr12	60151287	12	-	AC087883.2	68	0	0	0	0	0	0	0	0	0	0	0	0	0
chr12	60403845	12	+	AC090022.2	0	0	0	0	0	23	0	0	0	0	0	0	0	0
chr12	606715	12	+	NINJ2	0	0	0	0	0	0	0	0	0	49	0	0	0	0
chr12	60712779	12	-	AC090022.2	7	0	0	0	0	0	0	0	0	0	0	0	0	0
chr12	62244124	12	-	TAFA2	0	0	0	0	0	1	0	0	0	0	0	0	0	0
chr12	62579771	12	-	MON2	0	0	25	0	0	0	0	0	0	0	0	0	0	0
chr12	6377360	12	+	LTBR	0	12	0	0	0	0	0	0	0	0	0	0	0	0
chr12	6409496	12	+	AC005840.1	0	0	0	4	0	0	0	0	0	0	0	0	0	0
chr12	64250952	12	+	AC012158.1	0	0	35	0	0	0	0	0	0	0	0	0	0	0
chr12	64466752	12	-	TBK1	0	0	0	0	0	0	0	0	36	0	0	0	0	0
chr12	64488899	12	-	TBK1	0	0	0	0	0	2	0	0	0	0	0	0	0	0
chr12	6503958	12	+	NCAPD2	0	0	26	0	0	0	0	0	0	0	0	0	0	0
chr12	6513183	12	-	NCAPD2	0	0	0	0	0	0	0	0	0	0	0	2	0	0
chr12	6514606	12	+	NCAPD2	0	0	0	0	0	0	0	0	0	24	0	0	0	0
chr12	6520079	12	+	NCAPD2	34	0	0	0	0	0	0	0	0	0	0	0	0	0
chr12	6578985	12	-	AC006064.2	0	0	0	0	25	0	0	0	0	0	0	0	0	0
chr12	6590227	12	-	AC006064.6	0	0	0	0	0	27	0	0	0	0	0	0	0	0
chr12	66151981	12	+	AC078927.1	0	0	14	0	0	0	0	0	0	0	0	0	0	0
chr12	6627505	12	-	LPAR5	0	53	0	0	0	0	0	0	0	0	0	0	0	0
chr12	66337506	12	+	HELB	0	0	0	0	0	0	0	0	0	0	0	9	0	0
chr12	6751581	12	+	MLF2	0	151	0	0	0	0	0	0	0	0	0	0	0	0
chr12	68360636	12	-	LINC02384	0	0	0	17	0	0	0	0	0	0	0	0	0	0
chr12	68380934	12	-	LINC02384	0	0	0	0	0	0	0	0	12	0	0	0	0	0
chr12	68655087	12	-	RAP1B	0	0	84	0	0	0	0	0	0	0	0	0	0	0
chr12	68691208	12	+	NUP107	0	0	2	0	0	0	0	0	0	0	0	0	0	0
chr12	6877393	12	-	LRRC23	0	0	0	0	0	0	0	0	0	18	0	0	0	0
chr12	6878508	12	+	LRRC23	0	0	0	0	18	0	0	0	0	0	0	0	0	0
chr12	6888634	12	-	LRRC23	0	0	0	7	0	0	0	0	0	0	0	0	0	0
chr12	6895792	12	+	LRRC23	54	0	0	0	0	0	0	0	0	0	0	0	0	0
chr12	69366296	12	+	YEATS4	30	0	0	13	0	0	0	0	0	0	0	0	0	0
chr12	6946886	12	-	PTPN6	0	0	0	0	0	0	0	0	0	0	14	0	0	0
chr12	69813877	12	-	AC025263.2	0	0	0	0	0	11	0	0	0	0	0	0	0	0
chr12	6986820	12	+	EMG1	0	0	0	0	4	0	0	0	0	0	0	0	0	0
chr12	6992267	12	+	C1S	0	0	0	14	0	0	0	0	0	0	0	0	0	0
chr12	70035201	12	+	PRANCR	0	0	0	0	0	1	0	0	0	0	0	0	0	0
chr12	7008549	12	+	C1S	0	6	0	0	0	0	0	0	0	0	0	0	0	0
chr12	70280697	12	+	CNOT2	0	0	0	10	0	0	0	0	0	0	0	0	0	0
chr12	70300886	12	-	CNOT2	0	54	0	0	0	0	0	0	0	0	0	0	0	0
chr12	7106722	12	+	C1RL	0	0	0	1	0	0	0	0	0	0	0	0	0	0
chr12	71702676	12	+	TMEM19	0	0	3	0	0	0	0	0	0	0	0	0	0	0
chr12	74536003	12	+	ATXN7L3B	0	0	0	0	0	0	0	0	0	0	0	10	0	0
chr12	76076239	12	-	NAP1L1	0	0	12	0	0	0	0	0	0	0	0	0	0	0
chr12	76351608	12	-	OSBPL8	0	59	0	0	0	0	0	0	0	0	0	0	0	0
chr12	76388894	12	-	OSBPL8	0	0	0	1	12	0	0	0	0	0	0	0	0	0
chr12	773406	12	+	WNK1	0	0	0	0	0	14	0	0	0	0	0	0	0	0
chr12	78011429	12	-	NAV3	0	121	0	0	0	0	0	0	0	0	0	0	0	0
chr12	78039846	12	+	NAV3	0	0	0	7	0	0	0	0	0	0	0	0	0	0
chr12	7889168	12	-	SLC2A14	0	0	0	8	0	0	0	0	0	0	0	0	0	0
chr12	79805770	12	-	PPP1R12A	31	0	0	0	0	0	0	0	0	0	0	0	0	0
chr12	79940305	12	+	PPP1R12A-AS1	0	0	0	0	0	1	0	0	0	0	0	0	0	0
chr12	8064053	12	-	C3AR1	0	0	0	0	0	0	0	0	0	9	0	0	0	0
chr12	80911871	12	+	LIN7A	0	0	0	0	0	0	0	0	0	17	0	0	0	0
chr12	81947393	12	+	LINC02426	0	0	0	0	0	0	0	0	0	0	0	7	0	0
chr12	8271158	12	+	AC092745.5	0	2	0	0	0	0	0	0	0	0	0	0	0	0
chr12	84408600	12	-	AC087888.1	0	0	0	0	22	0	0	0	0	0	0	0	0	0
chr12	85473127	12	+	AC126471.1	0	0	3	0	0	0	0	0	0	0	0	0	0	0
chr12	88043137	12	-	C12orf29	0	4	0	0	0	0	0	0	0	0	0	0	0	0
chr12	88326166	12	-	AC129416.1	0	0	59	0	0	0	0	0	0	0	0	0	0	0
chr12	88488034	12	-	KITLG	0	0	0	0	0	0	0	0	0	55	0	0	0	0
chr12	88526236	12	+	KITLG	0	0	0	0	0	13	0	0	0	0	0	0	0	0
chr12	88899671	12	+	LINC02458	0	0	0	0	0	0	0	0	0	2	0	0	0	0
chr12	89300998	12	+	LINC02458	0	0	0	0	0	6	0	0	0	0	0	0	0	0
chr12	90066626	12	-	AC009522.1	0	0	0	0	0	0	0	0	0	18	0	0	0	0
chr12	90760476	12	+	LINC02822	0	23	0	0	0	0	0	0	0	0	0	0	0	0
chr12	91304639	12	-	LINC02823	0	20	0	0	0	0	0	0	0	0	0	0	0	0
chr12	91869373	12	-	AC090049.2	0	28	0	0	0	0	0	0	0	0	0	0	0	0
chr12	92484690	12	-	LINC02397	0	0	0	0	76	0	0	0	0	0	0	0	0	0
chr12	92775696	12	+	EEA1	0	18	0	0	0	0	0	0	0	0	0	0	0	0
chr12	92834761	12	+	EEA1	0	0	0	0	0	0	0	0	0	24	0	0	0	0
chr12	92843720	12	-	EEA1	0	0	0	0	0	6	0	0	0	0	0	0	0	0
chr12	92870146	12	+	EEA1	0	0	2	0	0	0	0	0	0	0	0	0	0	0
chr12	93177534	12	+	LINC02412	0	0	0	1	0	0	0	0	0	0	0	0	0	0
chr12	9557227	12	+	AC092821.2	0	0	70	0	0	0	0	0	0	0	0	0	0	0
chr12	96293965	12	-	CDK17	0	0	18	0	0	0	0	0	0	0	0	0	0	0
chr12	96315358	12	+	CDK17	0	0	0	6	0	0	0	0	0	0	0	0	0	0
chr12	9639641	12	+	AC092821.4	0	127	0	0	0	0	0	0	0	0	0	0	0	0
chr12	9690735	12	-	CLEC2D	0	0	0	1	0	0	0	0	0	0	0	0	0	0
chr12	96931640	12	+	NEDD1	0	0	0	0	60	0	0	0	0	0	0	0	0	0
chr12	9766815	12	+	CD69	0	0	0	0	0	0	0	0	0	0	6	0	0	0
chr12	97734770	12	-	AC007424.1	0	0	24	0	0	0	0	0	0	0	0	0	0	0
chr12	9789784	12	-	GCNAP1	0	0	0	0	0	0	0	0	0	25	0	0	0	0
chr12	9799674	12	-	GCNAP1	0	0	0	4	0	0	0	0	0	0	0	0	0	0
chr12	9858257	12	-	CLEC2B	0	0	0	0	0	0	0	0	0	2	0	0	0	0
chr12	98728145	12	-	APAF1	8	0	0	0	0	0	0	0	0	0	0	0	0	0
chr12	9979929	12	-	CLEC12A	0	0	0	0	0	0	0	0	0	26	0	0	0	0
chr12	9995135	12	-	CLEC12A	0	0	0	4	0	0	0	0	0	0	0	0	0	0
chr12	9996948	12	+	CLEC1B	0	0	0	39	0	0	0	0	0	0	0	0	0	0
chr13	102614871	13	+	TPP2	0	24	0	0	0	0	0	0	0	0	0	0	0	0
chr13	102817355	13	-	BIVM	0	0	7	0	0	0	0	0	0	0	0	0	0	0
chr13	104731211	13	+	RPL7P45	0	83	0	0	0	0	0	0	0	0	0	0	0	0
chr13	104792776	13	-	RPL7P45	0	0	0	5	0	0	0	0	0	0	0	0	0	0
chr13	104911254	13	+	RPL7P45	0	0	0	0	0	0	0	0	0	1	0	0	0	0
chr13	104947878	13	-	RPL7P45	0	0	24	0	0	0	0	0	0	0	0	0	0	0
chr13	104973370	13	+	RPL7P45	0	0	0	0	0	3	0	0	0	0	0	0	0	0
chr13	104976617	13	-	RPL7P45	0	1	0	0	0	0	0	0	0	0	0	0	0	0
chr13	104986975	13	-	RPL7P45	0	257	0	0	0	0	0	0	0	0	0	33	0	0
chr13	105104477	13	-	RPL7P45	0	0	0	5	0	0	0	0	0	0	0	0	0	0
chr13	105118830	13	-	AL138954.1	0	0	0	0	0	69	0	0	0	0	0	0	0	0
chr13	105422143	13	-	AL138954.1	0	0	0	0	0	0	0	0	0	0	0	26	0	0
chr13	105477862	13	+	DAOA	0	0	0	0	0	0	0	0	0	0	0	8	0	0
chr13	105787165	13	+	LINC00343	0	0	0	5	0	0	0	0	0	0	0	0	0	0
chr13	108226374	13	-	ABHD13	0	0	0	0	0	0	0	0	0	1	0	0	0	0
chr13	108862659	13	-	MYO16	0	0	0	6	0	0	0	0	0	0	0	0	0	0
chr13	109331094	13	+	LINC01067	0	0	0	0	2	0	0	0	0	0	0	0	0	0
chr13	109419133	13	+	LINC00399	0	0	0	0	0	18	0	0	0	0	0	0	0	0
chr13	110472174	13	+	COL4A2	0	0	0	2	0	0	0	0	0	0	0	0	0	0
chr13	111203587	13	+	ARHGEF7	0	28	0	0	0	0	0	0	0	0	0	0	0	0
chr13	112577591	13	+	TUBGCP3	0	0	0	0	0	31	0	0	0	0	0	0	0	0
chr13	113517432	13	-	TMCO3	0	0	0	0	0	0	0	0	25	0	0	0	0	0
chr13	114091779	13	+	RASA3	0	5	0	0	0	0	0	0	0	0	0	0	0	0
chr13	114262498	13	+	CDC16	0	0	0	0	0	21	0	0	0	0	0	0	0	0
chr13	114271836	13	-	CDC16	4	0	0	0	0	0	0	0	0	0	0	0	0	0
chr13	114299564	13	-	UPF3A	0	0	0	0	0	0	0	0	0	18	0	0	0	0
chr13	114318504	13	-	CHAMP1	0	20	0	0	0	0	0	0	0	0	0	0	0	0
chr13	18887949	13	-	SNX19P2	0	0	0	0	0	9	0	0	0	0	0	0	0	0
chr13	19208642	13	+	PSPC1P1	0	0	0	0	0	0	0	0	3	0	0	0	0	0
chr13	19625169	13	+	MPHOSPH8	0	0	0	3	0	0	0	0	0	0	0	0	0	0
chr13	19703872	13	+	PSPC1	0	0	0	0	0	0	0	0	0	0	24	0	0	0
chr13	19709701	13	+	PSPC1	0	0	0	0	0	0	0	0	21	0	0	0	0	0
chr13	20590525	13	-	IFT88	0	0	0	0	0	0	0	0	0	0	0	93	0	0
chr13	20592404	13	+	IFT88	0	0	0	1	0	0	0	0	0	0	0	0	0	0
chr13	20594647	13	-	IFT88	0	0	0	0	0	7	0	0	0	0	0	0	0	0
chr13	20600656	13	-	IFT88	0	99	0	0	0	0	0	0	0	0	0	0	0	0
chr13	20601962	13	+	IFT88	0	0	0	6	0	0	0	0	0	0	0	0	0	0
chr13	20646176	13	-	IFT88	0	0	0	0	0	0	0	0	0	0	19	0	0	0
chr13	21033370	13	-	LATS2	0	0	0	0	0	0	1	0	0	0	0	0	0	0
chr13	21544867	13	+	MICU2	0	0	0	8	0	0	0	0	0	0	0	0	0	0
chr13	24720301	13	-	AL391560.1	0	0	0	0	0	10	0	0	0	0	0	0	0	0
chr13	26193300	13	-	RNF6	0	0	23	0	0	0	0	0	0	0	0	0	0	0
chr13	27234149	13	+	LINC02340	0	0	0	0	18	0	0	0	0	0	0	0	0	0
chr13	27643979	13	+	POLR1D	4	0	0	0	0	0	0	0	0	0	0	0	0	0
chr13	28043206	13	-	FLT3	0	0	0	1	0	0	0	0	0	0	0	0	0	0
chr13	29766027	13	-	UBL3	0	0	0	0	0	0	0	0	0	0	0	50	0	0
chr13	29816108	13	-	UBL3	0	0	0	19	0	0	0	0	0	0	0	0	0	0
chr13	30230246	13	+	KATNAL1	0	0	0	14	0	0	0	0	0	0	0	0	0	0
chr13	30746141	13	+	ALOX5AP	0	0	184	0	0	0	0	0	0	0	0	0	0	0
chr13	31875809	13	-	FRY	0	0	0	27	0	0	0	0	0	0	0	0	0	0
chr13	32050851	13	+	FRY	0	0	0	0	0	0	0	0	0	3	0	0	0	0
chr13	32062320	13	+	FRY	0	0	6	0	0	0	0	0	0	0	0	0	0	0
chr13	32106204	13	-	FRY	0	3	0	0	0	0	0	0	0	0	0	0	0	0
chr13	32129954	13	-	FRY	0	71	0	0	0	0	0	0	0	0	0	0	0	0
chr13	32136464	13	+	FRY	0	0	0	0	0	0	0	0	9	0	0	0	0	0
chr13	32149401	13	-	FRY	0	0	0	0	0	0	0	0	0	0	61	0	0	0
chr13	32251541	13	+	FRY	0	0	8	0	0	0	0	0	0	0	0	0	0	0
chr13	32400701	13	-	N4BP2L1	0	0	0	0	0	0	0	0	0	0	15	0	0	0
chr13	32535051	13	-	N4BP2L2	0	66	0	0	0	0	0	0	0	0	0	0	0	0
chr13	32889142	13	+	LINC00423	0	0	0	0	0	20	0	0	0	0	0	0	0	0
chr13	33397303	13	+	AL139383.1	0	0	0	0	0	0	0	0	0	0	0	97	0	0
chr13	35303383	13	-	NBEA	0	0	0	0	0	0	0	0	0	6	0	0	0	0
chr13	36334963	13	-	SPART	0	0	0	8	0	0	0	0	0	0	0	0	0	0
chr13	36827344	13	+	RFXAP	0	0	0	0	13	0	0	0	0	0	0	0	0	0
chr13	36968855	13	-	ALG5	0	0	36	0	0	0	0	0	0	0	0	0	0	0
chr13	37020491	13	-	SUPT20H	78	0	0	0	0	0	0	0	0	0	0	0	0	0
chr13	37028693	13	+	SUPT20H	0	0	0	10	0	0	0	0	0	0	0	0	0	0
chr13	37043105	13	+	SUPT20H	140	0	0	0	0	0	0	0	0	0	0	0	0	0
chr13	38008438	13	-	LINC02334	0	0	0	2	0	0	0	0	0	0	0	0	0	0
chr13	38355570	13	-	UFM1	0	3	0	0	0	0	0	0	0	0	0	0	0	0
chr13	39726915	13	-	COG6	0	0	0	0	0	0	0	0	0	0	0	1	0	0
chr13	40753064	13	+	MRPS31	0	41	0	0	0	0	0	0	0	0	0	0	0	0
chr13	40767354	13	-	MRPS31	0	0	0	0	0	0	0	0	0	15	0	0	0	0
chr13	40911163	13	-	SUGT1P3	0	6	0	0	0	0	0	0	6	0	0	0	0	0
chr13	40971178	13	-	ELF1	0	0	0	4	0	0	0	0	0	0	0	0	0	0
chr13	41426169	13	+	OR7E36P	0	0	0	0	0	0	1	0	0	0	0	0	0	0
chr13	41777463	13	+	VWA8	0	0	0	0	0	9	0	0	0	0	0	0	0	0
chr13	41792550	13	+	VWA8	0	0	0	1	0	0	0	0	0	0	0	0	0	0
chr13	42289974	13	-	AKAP11	0	0	0	0	0	0	0	0	0	33	0	0	0	0
chr13	43884138	13	-	AL512506.3	0	0	0	0	0	0	0	0	0	0	21	0	0	0
chr13	45190123	13	-	GTF2F2	0	0	0	0	0	9	0	0	0	0	0	0	0	0
chr13	45520667	13	+	COG3	28	0	0	0	0	0	0	0	0	0	0	0	0	0
chr13	48364816	13	-	RB1	0	0	0	0	0	0	0	0	0	152	0	0	0	0
chr13	48996456	13	-	FNDC3A	0	0	0	1	0	0	0	0	0	0	0	0	0	0
chr13	51427880	13	-	INTS6	0	52	0	0	0	0	0	0	0	0	0	0	0	0
chr13	51430432	13	+	INTS6	0	0	0	0	0	53	0	0	0	0	0	0	0	0
chr13	54030219	13	-	LINC00458	42	0	0	0	0	0	0	0	0	0	0	0	0	0
chr13	54882952	13	-	AL390964.1	0	0	0	0	0	0	0	0	0	0	0	54	0	0
chr13	55840987	13	+	HNF4GP1	0	0	0	0	0	1	0	0	0	0	0	0	0	0
chr13	60517474	13	+	TDRD3	0	0	0	7	0	0	0	0	0	0	0	0	0	0
chr13	60532627	13	-	TDRD3	0	0	0	0	0	0	0	0	0	12	0	0	0	0
chr13	61447118	13	-	LINC02339	0	0	0	0	0	0	0	0	0	1	0	0	0	0
chr13	66163802	13	-	MIR4704	31	0	0	0	0	0	0	0	0	0	0	0	0	0
chr13	66643748	13	+	PCDH9	0	0	0	0	0	0	0	0	0	0	0	21	0	0
chr13	66828529	13	+	PCDH9-AS2	0	0	0	0	0	40	0	0	0	0	0	0	0	0
chr13	66937973	13	+	PCDH9	0	0	0	4	0	0	0	0	0	0	0	0	0	0
chr13	67489901	13	+	AL512452.1	0	65	0	0	0	0	0	0	0	0	0	0	0	0
chr13	67830223	13	-	NPM1P22	17	0	0	0	0	0	0	0	0	0	0	0	0	0
chr13	68186549	13	-	ELL2P3	0	0	0	9	0	0	0	0	0	0	0	0	0	0
chr13	68254102	13	-	ELL2P3	0	0	0	0	20	0	0	0	0	0	0	0	0	0
chr13	68973043	13	-	ZDHHC20P4	0	0	0	0	0	29	0	0	0	0	0	0	0	0
chr13	69094233	13	+	SNRPFP3	0	0	0	0	0	9	0	0	0	0	0	0	0	0
chr13	71518447	13	-	DACH1	0	0	0	9	0	0	0	0	0	0	0	0	0	0
chr13	71541637	13	+	DACH1	0	0	0	9	0	0	0	0	0	0	0	0	0	0
chr13	71564730	13	+	DACH1	0	0	0	46	0	0	0	0	0	0	0	0	0	0
chr13	71730243	13	+	DACH1	0	0	0	7	0	0	0	0	0	0	0	0	0	0
chr13	71740794	13	-	DACH1	0	0	0	0	0	0	0	0	0	0	23	0	0	0
chr13	71775818	13	-	DACH1	0	0	0	0	0	0	0	0	0	0	0	25	0	0
chr13	71833024	13	+	DACH1	0	0	0	0	14	0	0	0	0	32	0	0	0	0
chr13	72801980	13	-	PIBF1	0	3	0	0	0	0	0	0	0	0	0	0	0	0
chr13	72834179	13	+	PIBF1	0	0	0	0	20	0	0	0	0	0	0	0	0	0
chr13	75778629	13	-	AL137782.1	0	0	0	0	0	0	0	0	0	0	9	0	0	0
chr13	76762638	13	+	AL136441.1	0	0	0	1	0	0	0	0	0	0	0	0	0	0
chr13	77017174	13	-	AC001226.2	0	1	0	0	0	0	0	0	0	0	0	0	0	0
chr13	77875597	13	-	EDNRB	0	0	0	0	0	0	0	0	0	0	0	205	0	0
chr13	77890260	13	-	EDNRB	0	131	0	0	0	0	0	0	0	0	0	0	0	0
chr13	78693984	13	+	OBI1	0	0	0	3	0	0	0	0	0	0	0	0	0	0
chr13	79385631	13	-	RBM26	0	0	0	0	0	0	0	0	0	8	0	0	0	0
chr13	79469757	13	-	NDFIP2-AS1	0	0	0	0	0	0	0	0	10	0	0	0	0	0
chr13	79541229	13	+	NDFIP2	0	9	0	0	0	0	0	0	0	0	0	0	0	0
chr13	80294661	13	-	SPRY2	0	0	22	0	0	0	0	0	0	0	0	0	0	0
chr13	82378443	13	+	AL445255.1	0	0	0	1	0	10	0	0	0	0	0	0	0	0
chr13	82710747	13	+	AL445255.1	0	0	0	0	0	0	0	0	0	0	6	0	0	0
chr13	83062457	13	-	AL445255.1	0	0	0	0	0	5	0	0	0	0	0	0	0	0
chr13	86547964	13	+	AL445207.1	111	0	0	0	0	0	0	0	0	0	0	0	0	0
chr13	86614280	13	-	TXNL1P1	0	0	0	0	0	0	0	0	0	0	0	16	0	0
chr13	86708992	13	+	TXNL1P1	172	0	0	0	0	0	0	0	0	0	0	0	0	0
chr13	86795983	13	+	TXNL1P1	0	0	0	4	0	0	0	0	0	0	0	0	0	0
chr13	87802259	13	-	LINC00397	0	0	0	0	0	4	0	0	0	0	0	0	0	0
chr13	87817074	13	+	AL445647.1	0	0	0	0	0	32	0	0	0	0	0	0	0	0
chr13	88022871	13	-	LINC00373	0	0	0	0	0	62	0	0	0	0	0	0	0	0
chr13	88033123	13	+	LINC00373	0	0	0	0	0	0	0	0	0	0	45	0	0	0
chr13	88192647	13	-	LINC00373	51	0	0	0	0	0	0	0	0	0	0	0	0	0
chr13	88818617	13	+	GRPEL2P1	0	0	0	1	0	0	0	0	0	0	0	0	0	0
chr13	89643713	13	+	LINC02336	0	0	0	0	0	8	0	0	0	0	0	0	0	0
chr13	89808117	13	+	LINC02336	0	0	0	0	0	0	0	0	0	23	0	0	0	0
chr13	94580783	13	-	TGDS	0	0	0	0	15	0	0	0	0	0	0	0	0	0
chr13	96219775	13	+	HS6ST3	83	0	0	0	0	0	0	0	0	0	0	0	0	0
chr13	98480183	13	-	STK24	0	0	0	13	0	0	0	0	0	0	0	0	0	0
chr13	99185464	13	+	UBAC2-AS1	0	0	0	5	0	0	0	0	0	0	0	0	0	0
chr13	99212568	13	-	UBAC2	0	7	0	0	0	0	0	0	0	0	0	0	0	0
chr13	99247694	13	+	UBAC2	0	0	0	0	0	2	0	0	0	0	0	0	0	0
chr13	99253021	13	-	UBAC2	6	0	0	0	0	0	0	0	0	0	0	0	0	0
chr13	99328634	13	+	UBAC2	0	0	0	0	92	0	0	0	0	0	0	0	0	0
chr13	99366393	13	-	UBAC2	0	0	0	10	0	0	0	0	0	0	0	0	0	0
chr14	100038482	14	+	EVL	0	0	0	9	0	0	0	0	0	0	0	0	0	0
chr14	100243468	14	+	YY1	0	0	17	0	0	0	0	0	0	0	0	0	0	0
chr14	100269496	14	-	YY1	0	0	0	0	0	0	0	0	0	20	0	0	0	0
chr14	100369087	14	-	WARS1	0	94	0	0	0	0	0	0	0	0	0	0	0	0
chr14	101912985	14	-	PPP2R5C	0	0	0	0	0	0	0	0	0	20	0	0	0	0
chr14	102391482	14	+	TECPR2	2	0	0	0	0	0	0	0	0	0	0	0	0	0
chr14	102615223	14	+	RCOR1	0	0	8	0	0	0	0	0	0	0	0	0	0	0
chr14	102711788	14	-	RCOR1	0	9	0	0	0	0	0	0	0	0	0	0	0	0
chr14	102714844	14	-	RCOR1	0	0	0	0	0	0	0	0	0	0	9	0	0	0
chr14	102853249	14	+	TRAF3	0	3	0	0	0	0	0	0	0	0	0	0	0	0
chr14	102865695	14	-	TRAF3	0	0	0	8	0	0	0	0	0	0	0	0	0	0
chr14	103432400	14	+	MARK3	0	0	0	0	7	0	0	0	0	0	0	0	0	0
chr14	103454809	14	+	MARK3	0	0	0	0	0	38	0	0	0	0	0	0	0	0
chr14	103457460	14	-	MARK3	0	0	0	21	0	0	0	0	0	0	0	0	0	0
chr14	103670152	14	+	AL139300.1	0	0	0	1	0	0	0	0	0	0	0	0	0	0
chr14	105009332	14	+	CLBA1	0	0	0	0	0	3	0	0	0	0	0	0	0	0
chr14	105012143	14	+	CDCA4	0	0	0	14	0	0	0	0	0	0	0	0	0	0
chr14	105215960	14	-	BRF1	0	1	0	0	0	0	0	0	0	0	0	0	0	0
chr14	105215999	14	-	BRF1	0	1	0	0	0	0	0	0	0	0	0	0	0	0
chr14	19075716	14	+	DUXAP9	0	0	0	0	0	4	0	0	0	0	0	0	0	0
chr14	19324333	14	-	AL589743.1	0	0	0	0	0	20	0	0	0	0	0	0	0	0
chr14	19975159	14	-	OR4K15	0	0	0	100	0	0	0	0	0	0	0	0	0	0
chr14	20458879	14	+	PIP4P1	0	0	0	0	79	0	0	0	0	0	0	0	0	0
chr14	20496182	14	+	RNASE10	0	0	0	0	2	0	0	0	0	0	0	0	0	0
chr14	21008547	14	-	AL161668.3	0	0	0	2	0	0	0	0	0	0	0	0	0	0
chr14	21472430	14	-	RAB2B	0	0	0	0	0	0	0	0	0	0	0	3	0	0
chr14	22207995	14	+	TRAV34	0	0	0	0	0	11	0	0	0	0	0	0	0	0
chr14	22454620	14	-	AC244502.1	0	0	0	0	73	0	0	0	0	0	0	0	0	0
chr14	22531098	14	+	TRAJ13	0	0	0	0	0	0	0	0	0	0	0	19	0	0
chr14	22582380	14	+	DAD1	0	0	0	0	0	1	0	0	0	0	0	0	0	0
chr14	22934319	14	-	AL132780.1	0	2	0	0	0	0	0	0	0	0	0	0	0	0
chr14	23086020	14	+	ACIN1	0	0	0	0	0	0	0	0	5	0	0	0	0	0
chr14	23090574	14	-	ACIN1	0	0	0	0	0	7	0	0	0	0	0	0	0	0
chr14	23300143	14	+	BCL2L2	0	0	1	0	0	0	0	0	0	0	0	0	0	0
chr14	23312070	14	+	BCL2L2-PABPN1	0	0	0	0	0	36	0	0	0	0	0	0	0	0
chr14	23315330	14	+	BCL2L2-PABPN1	0	0	0	20	0	0	0	0	0	0	0	0	0	0
chr14	24279964	14	+	AL096870.10	0	0	0	0	0	8	0	0	0	0	0	0	0	0
chr14	24282961	14	+	AL096870.10	0	0	0	23	0	0	0	0	0	0	0	0	0	0
chr14	24617022	14	-	AL136018.1	0	0	0	0	97	0	0	0	0	0	0	0	0	0
chr14	24654061	14	-	AL136018.1	0	0	6	0	0	0	0	0	0	0	0	0	0	0
chr14	24660972	14	-	AL136018.1	0	0	0	0	133	0	0	0	0	0	0	0	0	0
chr14	24671058	14	+	AL136018.1	0	0	0	0	0	0	0	0	0	24	0	0	0	0
chr14	26279893	14	-	CYB5AP5	0	0	0	0	0	27	0	0	0	0	0	0	0	0
chr14	27814368	14	+	AL390334.1	0	0	0	17	0	0	0	0	0	0	0	0	0	0
chr14	27838850	14	-	AL390334.1	0	0	0	0	0	0	0	0	0	0	5	0	0	0
chr14	30628257	14	+	SCFD1	0	24	0	0	0	0	0	0	0	0	0	0	0	0
chr14	30658325	14	+	SCFD1	0	0	0	2	0	0	0	0	0	0	0	0	0	0
chr14	30727534	14	-	SCFD1	0	0	0	7	0	0	0	0	0	0	0	0	0	0
chr14	31130742	14	-	AP4S1	0	0	0	0	0	0	0	0	0	0	2	0	0	0
chr14	31400529	14	-	AL139353.1	0	0	0	0	0	0	0	0	0	8	0	0	0	0
chr14	31519242	14	+	NUBPL	0	12	0	0	0	0	0	0	0	0	0	0	0	0
chr14	31858506	14	+	NUBPL	0	59	0	0	0	0	0	0	0	0	0	0	0	0
chr14	34768612	14	+	BAZ1A	0	0	0	0	0	0	0	0	0	0	0	1	0	0
chr14	34889920	14	+	AL121603.2	14	0	0	0	0	0	0	0	0	0	0	0	0	0
chr14	35004890	14	+	SRP54	0	0	0	0	0	2	0	0	0	0	0	0	0	0
chr14	35606521	14	-	RALGAPA1	0	14	0	0	0	0	0	0	0	0	0	0	0	0
chr14	36259157	14	-	AL162511.1	0	0	0	0	0	0	0	0	0	0	0	77	0	0
chr14	39168339	14	-	TRAPPC6B	0	0	0	0	0	0	0	0	0	6	0	0	0	0
chr14	40219757	14	+	AL049828.1	0	38	0	0	0	0	0	0	0	0	0	0	0	0
chr14	41857587	14	+	LRFN5	0	0	0	1	0	0	0	0	0	0	0	0	0	0
chr14	42419363	14	+	AL442163.1	0	0	0	0	0	0	0	0	0	10	0	0	0	0
chr14	42443871	14	+	AL442163.1	0	0	0	0	1	0	0	0	0	0	0	0	0	0
chr14	44399248	14	-	AL161752.1	0	0	0	0	0	0	0	0	0	0	0	11	0	0
chr14	44928869	14	+	KLHL28	76	0	0	0	0	0	0	0	0	0	0	0	0	0
chr14	45234510	14	-	MIS18BP1	0	0	0	0	0	21	0	0	0	0	0	0	0	0
chr14	46646566	14	-	RPL10L	0	25	0	0	0	0	0	0	0	0	0	0	0	0
chr14	50484833	14	+	MAP4K5	0	0	0	0	0	0	0	0	0	4	0	0	0	0
chr14	50497462	14	+	MAP4K5	0	0	0	0	0	0	0	0	0	0	20	0	0	0
chr14	51258854	14	-	TMX1	0	0	0	0	0	0	0	0	0	0	0	76	0	0
chr14	52537732	14	+	TXNDC16	0	0	1	0	0	0	0	0	0	0	0	0	0	0
chr14	52661402	14	-	ERO1A	0	0	0	0	0	3	0	0	0	0	0	0	0	0
chr14	53225212	14	+	AL365295.1	0	0	0	1	0	0	0	0	0	0	0	0	0	0
chr14	55607504	14	-	KTN1	0	2	0	0	0	0	0	0	0	0	0	0	0	0
chr14	55672247	14	-	KTN1	0	0	32	0	0	0	0	0	0	0	0	0	0	0
chr14	56624550	14	-	TMEM260	0	0	0	0	0	14	0	0	0	0	0	0	0	0
chr14	57219277	14	+	EXOC5	0	5	0	0	0	0	0	0	0	0	0	0	0	0
chr14	58264863	14	-	AL132989.1	0	0	0	0	0	22	0	0	0	0	0	0	0	0
chr14	60251921	14	-	PPM1A	0	0	0	0	0	0	0	0	0	0	0	2	0	0
chr14	60818526	14	-	MNAT1	0	0	0	2	0	0	0	0	0	0	0	0	0	0
chr14	61703154	14	-	HIF1A	77	0	0	0	0	0	0	0	0	0	0	0	0	0
chr14	63524953	14	-	PPP2R5E	0	101	6	0	0	0	0	0	0	0	2	0	0	0
chr14	63626007	14	+	WDR89	0	0	0	0	0	0	0	0	8	0	0	0	0	0
chr14	65673547	14	+	FUT8	0	17	0	0	0	0	0	0	0	0	0	0	0	0
chr14	69097740	14	-	DCAF5	0	1	0	0	0	0	0	0	0	0	0	0	0	0
chr14	70531706	14	-	ADAM20	0	1	0	0	0	0	0	0	0	0	0	0	0	0
chr14	70954870	14	-	PCNX1	0	0	0	0	0	13	0	0	0	0	0	0	0	0
chr14	73072173	14	+	RBM25	0	0	0	0	0	7	0	0	0	0	0	0	0	0
chr14	73077733	14	+	RBM25	0	0	0	16	0	0	0	0	0	0	0	0	0	0
chr14	73654078	14	+	DNAL1	0	0	0	0	0	11	0	0	0	0	0	0	0	0
chr14	73983359	14	+	ENTPD5	0	0	0	0	0	178	0	0	0	0	0	0	0	0
chr14	74691885	14	-	AREL1	0	0	0	21	0	0	0	0	0	0	0	0	0	0
chr14	74697531	14	+	AREL1	0	0	0	0	0	0	0	0	18	0	0	0	0	0
chr14	75153652	14	-	TMED10	0	0	0	0	0	70	0	0	0	0	0	0	0	0
chr14	75205125	14	+	RNU4ATAC14P	0	0	0	6	0	0	0	0	0	0	0	0	0	0
chr14	75286768	14	-	FOS	0	0	17	0	0	0	0	0	0	0	0	0	0	0
chr14	75834812	14	+	TTLL5	0	0	0	0	0	4	0	0	0	0	0	0	0	0
chr14	77511894	14	+	SPTLC2	0	0	3	0	0	0	0	0	0	0	0	0	0	0
chr14	77729009	14	+	SLIRP	0	0	0	29	0	0	0	0	0	0	0	0	0	0
chr14	79100512	14	+	NRXN3	0	46	0	0	0	0	0	0	0	0	0	0	0	0
chr14	80228177	14	+	DIO2-AS1	0	0	0	0	0	0	0	0	0	22	0	0	0	0
chr14	80814383	14	+	CEP128	243	0	0	0	0	0	0	0	0	0	0	0	0	0
chr14	80843612	14	+	CEP128	0	0	0	0	0	0	0	0	0	0	0	92	0	0
chr14	81197225	14	+	GTF2A1	0	101	0	0	0	0	0	0	0	0	0	0	0	0
chr14	81508798	14	+	SEL1L	0	0	0	0	0	11	0	0	0	0	0	0	0	0
chr14	81886769	14	+	AL355838.1	0	0	0	1	0	0	0	0	0	0	0	0	0	0
chr14	83029867	14	-	AL162872.1	0	132	0	0	0	0	0	0	0	0	0	0	0	0
chr14	83036893	14	+	AL162872.1	0	0	0	0	0	0	0	0	0	0	19	0	0	0
chr14	84256399	14	-	MTCYBP27	0	0	0	0	0	0	0	0	0	0	0	49	0	0
chr14	84279760	14	+	MTCYBP27	0	1	0	0	0	0	0	0	0	0	0	0	0	0
chr14	84629797	14	-	RNU6-976P	0	0	0	0	63	0	0	0	0	0	0	0	0	0
chr14	88397761	14	+	SPATA7	0	0	0	3	0	0	0	0	0	0	0	0	0	0
chr14	88574186	14	-	ZC3H14	0	27	0	0	0	0	0	0	0	0	0	0	0	0
chr14	89483173	14	-	AL137230.3	0	0	0	0	97	0	0	0	7	0	0	0	0	0
chr14	90268830	14	+	PSMC1	0	0	0	0	0	53	0	0	0	0	0	0	0	0
chr14	91368553	14	+	CCDC88C	65	0	0	0	0	0	0	0	0	0	0	0	0	0
chr14	92004373	14	+	TRIP11	0	0	115	0	0	0	0	0	0	0	0	0	0	0
chr14	92151967	14	+	CPSF2	0	0	0	0	0	0	0	0	1	0	0	0	0	0
chr14	92468633	14	-	SLC24A4	59	0	0	0	0	0	0	0	0	0	0	0	0	0
chr14	92611178	14	+	RIN3	64	0	0	0	0	0	0	0	0	0	0	0	0	0
chr15	101185857	15	-	CHSY1	0	0	0	0	0	38	0	0	0	0	0	0	0	0
chr15	101212217	15	+	CHSY1	0	0	0	0	107	0	0	0	0	0	0	0	0	0
chr15	101708700	15	-	TARS3	0	0	0	14	0	0	0	0	0	0	0	0	0	0
chr15	101720848	15	-	TARS3	0	0	0	0	0	1	0	0	0	0	0	0	0	0
chr15	19836203	15	+	AC138701.1	0	0	0	0	0	0	0	0	0	3	0	0	0	0
chr15	20485804	15	-	HERC2P3	0	0	0	0	0	0	0	0	0	2	0	0	0	0
chr15	22862380	15	-	NIPA2	27	0	0	0	0	0	0	0	0	0	0	0	0	0
chr15	25000419	15	-	SNHG14	0	0	0	0	0	7	0	0	0	0	0	0	0	0
chr15	25383938	15	+	SNHG14	0	0	0	0	0	0	0	0	0	0	0	17	0	0
chr15	25423267	15	-	UBE3A	0	0	0	0	13	0	0	0	0	0	0	0	0	0
chr15	28591580	15	-	HERC2P9	0	1	0	0	0	0	0	0	0	0	0	0	0	0
chr15	30444732	15	-	AC019322.4	0	0	0	2	0	0	0	0	0	0	0	0	0	0
chr15	30634037	15	+	ARHGAP11B	0	0	0	0	0	6	0	0	0	27	0	0	0	0
chr15	30672738	15	-	AC091057.1	0	0	0	0	0	0	0	0	0	1	0	0	0	0
chr15	31287987	15	+	KLF13	0	18	0	0	0	0	0	0	0	0	0	0	0	0
chr15	32624040	15	+	ARHGAP11A	0	0	0	0	0	0	0	0	0	18	0	0	0	0
chr15	32638806	15	-	ARHGAP11A	10	0	0	0	0	0	0	0	0	0	0	0	0	0
chr15	34247620	15	-	SLC12A6	114	0	0	0	0	0	0	0	0	0	0	0	0	0
chr15	34331831	15	+	SLC12A6	110	0	0	0	0	0	0	0	0	0	0	0	0	0
chr15	34889314	15	-	AQR	212	0	0	0	0	0	0	0	0	0	0	0	0	0
chr15	35130117	15	+	AC021231.1	0	29	0	0	0	0	0	0	0	0	0	0	0	0
chr15	35322530	15	+	DPH6	0	0	0	1	0	0	0	0	0	0	0	0	0	0
chr15	35666921	15	+	DPH6-DT	0	0	0	0	0	23	0	0	0	0	0	0	0	0
chr15	36659443	15	-	C15orf41	44	0	0	0	0	0	0	0	0	0	0	0	0	0
chr15	36733197	15	+	C15orf41	0	0	48	0	0	0	0	0	0	0	0	0	0	0
chr15	39367337	15	+	AC013652.1	0	48	0	0	0	0	0	0	0	0	0	0	0	0
chr15	40024763	15	-	EIF2AK4	0	15	0	0	0	0	0	0	0	0	0	0	0	0
chr15	40178113	15	+	BUB1B	0	0	0	0	0	0	0	0	0	0	0	20	0	0
chr15	40385558	15	-	KNSTRN	0	0	0	28	0	0	0	0	0	0	0	0	0	0
chr15	40585678	15	+	AC091045.1	0	0	0	0	0	13	0	0	0	0	0	0	0	0
chr15	40625032	15	-	KNL1	0	37	0	0	0	0	0	0	0	0	0	0	0	0
chr15	41116934	15	+	INO80	0	0	0	3	0	0	0	0	0	0	0	0	0	0
chr15	41328259	15	-	AC087721.2	0	0	0	0	75	0	0	0	0	0	0	0	0	0
chr15	41328840	15	+	AC087721.2	0	0	43	0	0	0	0	0	0	0	0	0	0	0
chr15	41724317	15	+	MGA	0	0	0	0	0	0	0	0	0	19	0	0	0	0
chr15	41727243	15	+	MGA	0	0	0	14	0	0	0	0	0	0	0	0	0	0
chr15	42338239	15	-	GANC	0	0	0	19	0	0	0	0	0	0	0	0	0	0
chr15	42371766	15	-	AC012651.1	0	14	0	0	0	0	0	0	0	0	0	0	0	0
chr15	42485022	15	-	ZNF106	0	5	0	0	0	0	0	0	0	0	0	0	0	0
chr15	42804221	15	-	TTBK2	0	38	0	0	0	0	0	0	0	0	0	0	0	0
chr15	42915849	15	+	TTBK2	0	0	0	0	0	1	0	0	0	0	0	0	0	0
chr15	42981307	15	+	UBR1	0	0	0	0	0	0	0	0	1	0	0	0	0	0
chr15	43024883	15	+	UBR1	0	0	0	0	0	1	0	0	0	0	0	0	0	0
chr15	43045619	15	-	UBR1	0	19	0	0	0	0	0	0	0	0	0	0	0	0
chr15	43050874	15	+	UBR1	0	0	0	11	0	0	0	0	0	37	0	0	0	0
chr15	43091528	15	-	UBR1	0	6	0	0	0	0	0	0	0	0	0	0	0	0
chr15	43450527	15	-	TP53BP1	0	0	4	0	0	0	0	0	0	0	0	0	0	0
chr15	43749938	15	-	PDIA3	0	0	0	0	0	41	0	0	0	0	0	0	0	0
chr15	43760358	15	-	PDIA3	0	69	0	0	0	0	0	0	0	0	0	0	0	0
chr15	43768544	15	+	PDIA3	11	0	0	0	0	0	0	0	0	0	0	0	0	0
chr15	43826092	15	+	WDR76	0	18	0	0	0	0	0	0	0	0	0	0	0	0
chr15	43836857	15	-	WDR76	0	0	0	0	0	23	0	0	0	0	0	0	0	0
chr15	44328544	15	+	CASC4	0	0	0	0	0	0	0	0	0	2	0	0	0	0
chr15	44505715	15	-	CTDSPL2	0	0	0	0	0	0	0	0	0	0	59	0	0	0
chr15	44647503	15	+	SPG11	0	81	0	0	0	0	0	0	0	0	0	0	0	0
chr15	48157460	15	-	MYEF2	36	0	0	0	0	0	0	0	0	0	0	0	0	0
chr15	48799221	15	-	CEP152	0	0	0	4	0	0	0	0	0	0	0	0	0	0
chr15	49944640	15	+	ATP8B4	0	0	0	13	0	0	0	0	0	0	0	0	0	0
chr15	50015448	15	-	ATP8B4	0	0	0	0	0	2	0	0	0	0	0	0	0	0
chr15	50564007	15	+	TRPM7	0	0	0	0	0	0	0	0	23	0	0	0	0	0
chr15	50753248	15	-	SPPL2A	31	0	0	0	0	0	0	0	0	0	0	0	0	0
chr15	50773547	15	+	SPPL2A	0	0	0	0	0	10	0	0	0	0	0	0	0	0
chr15	51573077	15	-	DMXL2	0	0	0	0	21	0	0	0	0	0	0	0	0	0
chr15	52056572	15	+	MAPK6	0	0	0	55	0	0	0	0	0	0	0	0	0	0
chr15	52599867	15	-	FAM214A	0	26	0	0	0	0	0	0	0	0	0	0	0	0
chr15	52662285	15	+	FAM214A	0	8	0	0	0	0	0	0	0	0	0	0	0	0
chr15	52670180	15	+	FAM214A	0	0	0	0	0	0	0	0	0	0	60	0	0	0
chr15	52671686	15	-	FAM214A	0	41	0	0	0	0	0	0	0	0	0	0	0	0
chr15	55188799	15	+	RSL24D1	0	4	0	0	0	0	0	0	0	0	0	0	0	0
chr15	55227903	15	+	RAB27A	0	0	0	0	0	9	0	0	0	0	0	0	0	0
chr15	55334532	15	+	PIGB	0	110	0	0	0	0	0	0	0	0	0	0	0	0
chr15	56227836	15	+	RFX7	0	132	0	0	0	0	0	0	0	0	0	0	0	0
chr15	56634144	15	-	AC090518.2	55	0	0	0	0	0	0	0	0	0	0	0	0	0
chr15	56661886	15	-	AC090517.4	0	17	0	0	0	0	0	0	0	0	0	0	0	0
chr15	56996103	15	-	TCF12	0	0	0	0	0	0	0	0	0	2	0	0	0	0
chr15	57013844	15	-	TCF12	0	0	0	0	3	0	0	0	0	0	0	0	0	0
chr15	57226163	15	-	TCF12	0	0	59	0	0	0	0	0	0	0	0	0	0	0
chr15	58887067	15	-	RNF111	158	0	0	0	0	0	0	0	0	0	0	0	0	0
chr15	58907897	15	-	RNF111	0	0	0	4	0	0	0	0	0	0	0	0	0	0
chr15	58920223	15	+	RNF111	0	70	0	0	0	0	0	0	0	0	0	0	0	0
chr15	58997030	15	+	RNF111	0	3	0	0	0	0	0	0	0	0	0	0	0	0
chr15	59026328	15	-	RNF111	0	0	0	0	0	0	0	0	0	7	0	0	0	0
chr15	59059478	15	-	RNF111	0	0	38	0	0	0	0	0	0	0	0	0	0	0
chr15	62739325	15	+	TLN2	1	0	0	0	0	0	0	0	0	0	0	0	0	0
chr15	63263766	15	+	RAB8B	89	0	0	0	0	0	0	0	0	0	0	0	0	0
chr15	63510904	15	+	USP3	0	47	0	0	0	0	0	0	0	0	0	0	0	0
chr15	63511448	15	-	USP3	0	0	0	0	0	0	0	0	0	2	0	0	0	0
chr15	63710859	15	+	AC073167.1	0	0	0	0	0	27	0	0	0	0	0	0	0	0
chr15	63888567	15	-	AC015914.2	0	0	0	0	0	0	0	0	72	0	0	0	0	0
chr15	64394703	15	-	TRIP4	12	0	0	0	0	0	0	0	0	0	0	0	0	0
chr15	65658050	15	+	SLC24A1	0	0	0	0	0	0	0	0	39	0	0	0	0	0
chr15	65730290	15	+	RAB11A	0	0	0	0	0	21	0	0	0	0	0	0	0	0
chr15	65803763	15	+	RAB11A	0	0	0	0	0	0	0	0	10	0	0	0	0	0
chr15	66404292	15	-	MAP2K1	0	0	0	1	0	0	0	0	0	0	0	0	0	0
chr15	66480905	15	-	MAP2K1	0	47	0	0	0	0	0	0	0	0	0	0	0	0
chr15	67100768	15	-	SMAD3	0	0	0	5	0	0	0	0	0	0	0	0	0	0
chr15	67525678	15	-	C15orf61	0	18	0	0	0	0	0	0	0	0	0	0	0	0
chr15	67580026	15	+	MAP2K5	0	0	0	0	0	22	0	0	0	0	0	0	0	0
chr15	68184979	15	-	PIAS1	0	0	0	0	29	0	0	0	0	0	0	0	0	0
chr15	68289097	15	-	FEM1B	0	0	0	0	0	48	0	0	0	0	0	0	0	0
chr15	70437391	15	+	LINC02205	167	0	0	0	0	0	0	0	0	0	0	0	0	0
chr15	70651340	15	-	UACA	0	0	0	0	0	0	0	0	0	35	0	0	0	0
chr15	72011437	15	-	AC022872.1	0	0	0	4	0	0	0	0	0	0	0	0	0	0
chr15	72542332	15	-	ARIH1	0	0	16	0	0	0	0	0	0	0	0	0	0	0
chr15	74249366	15	+	CCDC33	1	0	0	0	0	0	0	0	0	0	0	0	0	0
chr15	75079922	15	+	PPCDC	0	0	0	4	0	0	0	0	0	0	0	0	0	0
chr15	75149957	15	+	AC113208.2	0	0	0	0	0	0	0	0	4	0	0	0	0	0
chr15	75171598	15	-	RPL36AP45	0	0	0	0	0	0	0	0	0	12	0	0	0	0
chr15	75491460	15	-	PTPN9	0	0	2	0	0	0	0	0	0	0	0	0	0	0
chr15	75798484	15	+	DNM1P49	0	0	0	0	0	0	1	0	0	0	0	0	0	0
chr15	75834189	15	-	UBE2Q2	114	0	0	0	0	0	0	0	0	0	94	0	0	0
chr15	75848175	15	+	UBE2Q2	0	0	4	0	0	0	0	0	0	0	0	0	0	0
chr15	75850814	15	-	UBE2Q2	0	0	0	0	0	0	0	0	0	0	0	92	0	0
chr15	75857023	15	-	UBE2Q2	0	0	0	0	4	0	0	0	0	0	0	0	0	0
chr15	75870598	15	+	UBE2Q2	0	0	0	0	8	0	0	0	0	0	0	0	0	0
chr15	75878956	15	-	UBE2Q2	0	0	0	0	0	0	0	0	0	5	0	0	0	0
chr15	75901840	15	+	UBE2Q2	0	0	0	2	0	0	0	0	0	0	0	0	0	0
chr15	75954728	15	+	NRG4	0	0	0	0	0	0	0	0	0	17	0	0	0	0
chr15	76302141	15	-	ETFA	0	0	0	0	0	10	0	0	0	0	0	0	0	0
chr15	76694690	15	-	SCAPER	0	0	0	0	0	0	0	0	115	0	0	0	0	0
chr15	76952774	15	-	RCN2	0	0	0	1	0	0	0	0	0	0	0	0	0	0
chr15	78475632	15	+	IREB2	0	0	0	0	8	0	0	0	0	0	0	0	0	0
chr15	82148241	15	+	EFL1	0	0	0	24	0	0	0	0	0	0	0	0	0	0
chr15	83046914	15	-	AC022558.2	0	6	0	0	0	0	0	0	0	0	0	0	0	0
chr15	84614060	15	+	ZSCAN2	0	0	0	0	0	1	0	0	0	0	0	0	0	0
chr15	84925581	15	-	SLC28A1	0	1	0	0	0	0	0	0	0	0	0	0	0	0
chr15	85551197	15	-	AKAP13	0	13	0	0	0	0	0	0	0	0	0	0	0	0
chr15	85656872	15	+	AKAP13	0	0	0	0	0	48	0	0	0	0	0	0	0	0
chr15	87732324	15	-	AC020687.1	0	0	0	0	0	0	0	0	0	5	0	0	0	0
chr15	89248207	15	+	FANCI	65	0	0	0	0	0	0	0	0	0	0	0	0	0
chr15	89294179	15	+	FANCI	17	0	0	0	0	0	0	0	0	0	0	0	0	0
chr15	89609766	15	-	TICRR	10	0	0	0	0	0	0	0	0	0	0	0	0	0
chr15	89619944	15	-	TICRR	0	0	0	0	0	0	0	0	62	0	0	0	0	0
chr15	89832441	15	-	AP3S2	0	0	0	0	0	0	0	0	0	0	0	68	0	0
chr15	89873782	15	-	AP3S2	0	0	0	0	0	0	0	0	0	18	0	0	0	0
chr15	90395983	15	+	IQGAP1	0	0	0	0	0	45	0	0	0	0	0	0	0	0
chr15	90435617	15	+	IQGAP1	0	0	0	0	0	0	0	0	0	0	0	1	0	0
chr15	90442094	15	-	IQGAP1	0	0	0	14	0	0	0	0	0	0	0	0	0	0
chr15	90476227	15	-	IQGAP1	0	0	0	0	0	0	0	0	0	8	0	0	0	0
chr15	90554699	15	+	CRTC3	0	0	0	0	0	4	0	0	0	0	0	0	0	0
chr15	90673570	15	+	CRTC3-AS1	0	6	0	0	0	0	0	0	0	0	0	0	0	0
chr15	90733014	15	+	BLM	0	0	0	4	0	0	0	0	0	0	0	0	0	0
chr15	90733019	15	-	BLM	0	111	0	0	0	0	0	0	0	0	0	0	0	0
chr15	90768628	15	+	BLM	0	0	10	0	0	0	0	0	0	0	0	0	0	0
chr15	90775902	15	-	BLM	0	8	0	0	0	0	0	0	0	0	0	0	0	0
chr15	90778260	15	-	BLM	0	0	0	0	0	0	0	0	0	0	0	7	0	0
chr15	90793836	15	-	BLM	31	0	0	0	0	0	0	0	0	0	0	0	0	0
chr15	90798121	15	-	BLM	0	0	0	0	0	12	0	0	0	0	0	0	0	0
chr15	90865731	15	-	FURIN	0	60	0	0	0	0	0	0	0	0	0	0	0	0
chr15	90918781	15	+	MAN2A2	7	37	0	0	0	0	0	0	0	0	0	0	0	0
chr15	90937425	15	+	UNC45A	5	0	0	0	0	0	0	0	0	0	0	0	0	0
chr15	91382051	15	+	AC104035.1	0	0	0	13	0	0	0	0	0	0	0	0	0	0
chr15	92822361	15	+	LINC01578	0	0	0	0	0	0	0	0	0	29	0	0	0	0
chr15	92826098	15	-	LINC01578	0	3	0	0	0	0	0	0	0	0	0	0	0	0
chr15	92855144	15	+	LINC01578	0	1	0	0	0	0	0	0	0	0	0	0	0	0
chr15	93184044	15	+	AC108457.1	0	0	0	0	0	0	0	0	0	1	0	0	0	0
chr15	94311396	15	-	MCTP2	0	0	0	3	0	0	0	0	0	0	0	0	0	0
chr15	94344194	15	+	MCTP2	0	0	0	0	0	0	0	0	0	1	0	0	0	0
chr15	95442352	15	+	LINC00924	0	0	0	1	0	0	0	0	0	0	0	0	0	0
chr15	95885206	15	+	AC015574.1	0	0	0	0	0	50	0	0	0	0	0	0	0	0
chr15	96321316	15	-	NR2F2-AS1	0	0	0	27	0	0	0	0	0	0	0	0	0	0
chr15	96473354	15	+	RN7SKP254	0	0	0	3	0	0	0	0	0	0	0	0	0	0
chr15	96484153	15	-	RN7SKP254	0	0	0	0	0	0	0	0	0	34	0	0	0	0
chr15	96713348	15	+	FAM149B1P1	0	0	0	0	0	0	0	0	0	0	0	159	0	0
chr15	97209512	15	-	LINC02253	0	0	21	0	0	0	0	0	0	0	0	0	0	0
chr16	10431977	16	-	ATF7IP2	0	0	0	0	0	0	0	0	0	0	0	1	0	0
chr16	10477893	16	-	ATF7IP2	0	0	0	0	0	0	0	0	0	14	0	0	0	0
chr16	11013555	16	-	CLEC16A	0	0	0	0	0	0	0	0	0	53	0	0	0	0
chr16	11128708	16	-	CLEC16A	0	0	0	0	0	27	0	0	0	0	0	0	0	0
chr16	116349	16	-	NPRL3	1	0	0	0	0	0	0	0	0	0	0	0	0	0
chr16	116881	16	+	NPRL3	0	21	0	0	0	0	0	0	0	0	0	0	0	0
chr16	11759750	16	+	ZC3H7A	152	0	0	0	0	0	0	0	0	0	0	0	0	0
chr16	1185312	16	+	CACNA1H	0	0	0	0	0	0	1	0	0	0	0	0	0	0
chr16	11872818	16	+	AC007216.4	0	0	0	0	0	18	0	0	0	0	0	0	0	0
chr16	12016948	16	+	SNX29	0	0	24	0	0	0	0	0	0	0	0	0	0	0
chr16	123953	16	-	NPRL3	0	0	2	0	0	0	0	0	0	0	0	0	0	0
chr16	12767622	16	+	CPPED1	0	0	5	0	0	0	0	0	0	0	0	0	0	0
chr16	1317454	16	+	UBE2I	0	0	0	4	0	0	0	0	0	0	0	0	0	0
chr16	133523	16	+	NPRL3	0	0	0	0	0	0	0	0	37	0	0	0	0	0
chr16	134385	16	-	NPRL3	0	45	0	0	0	0	0	0	0	0	0	0	0	0
chr16	1417710	16	-	C16orf91	0	0	0	0	0	0	0	0	0	0	0	40	0	0
chr16	14456123	16	+	PARN	0	121	0	0	0	0	0	0	0	0	0	0	0	0
chr16	14465580	16	-	PARN	0	0	0	1	0	0	0	0	0	0	0	0	0	0
chr16	14467080	16	-	PARN	0	69	0	0	0	0	0	0	0	0	0	0	0	0
chr16	14555406	16	-	PARN	0	4	0	0	0	0	0	0	0	0	0	0	0	0
chr16	14604491	16	-	PARN	0	0	0	0	0	11	0	0	0	0	0	0	0	0
chr16	1462886	16	-	CLCN7	1	0	0	0	0	0	0	0	0	0	0	0	0	0
chr16	1463158	16	-	CLCN7	0	0	0	0	0	0	0	0	0	3	0	0	0	0
chr16	1463838	16	-	CLCN7	74	0	0	0	0	0	0	1	0	0	0	0	0	0
chr16	1467404	16	-	CLCN7	0	0	0	0	0	0	0	0	0	46	0	0	0	0
chr16	1482149	16	+	RPS3AP2	0	0	0	4	0	0	0	0	0	0	0	0	0	0
chr16	14855885	16	+	NOMO1	0	14	0	0	0	0	0	0	0	0	0	0	0	0
chr16	1497841	16	+	TELO2	0	119	0	0	0	0	0	0	0	0	0	0	0	0
chr16	1498370	16	-	TELO2	0	6	0	0	0	0	0	0	0	0	0	0	0	0
chr16	15000006	16	-	PDXDC1	0	8	0	6	0	0	0	0	0	0	0	0	0	0
chr16	15003364	16	-	PDXDC1	0	278	0	0	0	0	0	0	0	0	0	0	0	0
chr16	15009865	16	-	PDXDC1	0	0	0	0	0	0	0	0	0	7	0	0	0	0
chr16	15010465	16	-	PDXDC1	0	41	0	0	0	0	0	0	0	0	0	0	0	0
chr16	1501583	16	-	TELO2	0	39	0	0	0	0	0	0	0	0	0	0	0	0
chr16	15024018	16	+	PDXDC1	0	43	0	0	0	0	0	0	0	0	0	0	0	0
chr16	15085654	16	+	PDXDC1	70	0	0	0	0	0	0	0	0	0	0	0	0	0
chr16	15089685	16	+	PDXDC1	0	0	0	0	0	19	0	0	0	0	0	0	0	0
chr16	15627993	16	-	MARF1	0	0	0	0	0	5	0	0	0	0	0	0	0	0
chr16	1580413	16	-	IFT140	0	0	0	2	0	0	0	0	0	0	0	0	0	0
chr16	15966944	16	+	ABCC1	0	0	0	0	0	23	0	0	0	0	0	0	0	0
chr16	16214975	16	+	ABCC6	0	0	0	0	0	0	0	0	0	0	3	0	0	0
chr16	1622674	16	+	CRAMP1	0	0	0	0	0	0	0	0	0	24	0	0	0	0
chr16	16238652	16	-	NOMO3	102	0	0	0	0	0	0	0	0	0	0	0	0	0
chr16	16240571	16	+	NOMO3	0	0	13	0	0	0	0	0	0	0	0	0	0	0
chr16	16251906	16	+	NOMO3	0	0	0	0	0	2	0	0	0	0	0	0	0	0
chr16	16274944	16	-	NOMO3	0	10	0	0	0	0	0	0	0	0	0	0	0	0
chr16	1631721	16	+	CRAMP1	7	0	0	0	0	0	0	0	0	0	0	0	0	0
chr16	1638654	16	-	AL031708.1	0	0	0	0	0	10	0	0	0	0	0	0	0	0
chr16	1643752	16	+	AL031708.1	0	0	0	59	0	0	0	0	0	0	0	0	0	0
chr16	1652895	16	+	AL031708.1	0	0	0	0	0	0	0	0	0	0	0	171	0	0
chr16	1663098	16	+	AL031708.1	60	0	0	0	0	0	0	0	0	0	0	0	0	0
chr16	1681227	16	+	AL031708.1	0	0	0	0	0	0	0	0	0	40	49	0	0	0
chr16	1681565	16	+	AL031708.1	0	0	0	0	0	0	0	0	0	15	0	0	0	0
chr16	1688484	16	-	AL031009.1	0	0	0	0	0	0	0	0	0	6	0	0	0	0
chr16	1690939	16	-	JPT2	0	38	0	0	0	0	0	0	0	0	0	0	0	0
chr16	1697920	16	+	JPT2	0	0	0	6	0	0	0	0	0	0	0	0	0	0
chr16	1698332	16	-	JPT2	0	0	0	0	0	51	0	0	0	0	0	0	0	0
chr16	1709998	16	+	MAPK8IP3	15	0	0	0	0	0	0	0	0	0	0	0	0	0
chr16	1716052	16	-	MAPK8IP3	0	0	0	9	0	0	0	0	0	0	0	0	0	0
chr16	1726559	16	+	MAPK8IP3	0	0	0	0	0	0	0	0	0	1	0	0	0	0
chr16	17306151	16	-	XYLT1	0	0	0	0	0	0	0	0	11	0	0	0	0	0
chr16	1731567	16	+	MAPK8IP3	0	0	0	3	0	0	0	0	0	0	0	0	0	0
chr16	17353989	16	+	XYLT1	0	0	0	3	0	0	0	0	0	0	0	0	0	0
chr16	1736893	16	+	MAPK8IP3	0	0	0	0	0	0	1	0	0	0	0	0	0	0
chr16	17432980	16	-	XYLT1	0	0	0	0	0	0	0	0	0	0	0	59	0	0
chr16	1750896	16	+	MAPK8IP3	12	0	0	0	0	0	0	0	0	0	0	0	0	0
chr16	1754283	16	-	MAPK8IP3	0	0	3	0	0	0	0	0	0	0	0	0	0	0
chr16	1755887	16	-	MAPK8IP3	31	0	0	0	0	0	0	0	0	0	0	0	0	0
chr16	1774462	16	-	EME2	0	0	0	25	0	3	0	0	0	0	0	0	0	0
chr16	1778595	16	+	EME2	0	0	0	0	0	0	0	0	0	0	10	0	0	0
chr16	1785093	16	-	NUBP2	96	0	0	0	0	0	0	0	0	0	0	0	0	0
chr16	1799716	16	+	HAGH	0	0	0	1	0	0	0	0	0	0	0	0	0	0
chr16	1812022	16	-	HAGH	0	0	0	0	0	0	0	0	0	0	67	0	0	0
chr16	1829343	16	-	FAHD1	6	0	0	0	0	0	0	0	0	0	0	0	0	0
chr16	1832420	16	-	FAHD1	0	0	0	9	0	0	0	0	0	0	0	0	0	0
chr16	18519727	16	+	NOMO2	0	7	0	0	0	0	0	0	0	0	0	0	0	0
chr16	18534615	16	-	NOMO2	0	0	1	0	0	0	0	0	0	0	0	0	0	0
chr16	18542787	16	-	NOMO2	0	0	0	0	0	1	0	0	0	0	0	0	0	0
chr16	18840734	16	+	SMG1	0	0	0	0	0	0	0	0	0	4	0	0	0	0
chr16	18871958	16	+	SMG1	0	126	0	0	0	0	0	0	0	0	0	0	0	0
chr16	18886476	16	-	SMG1	0	0	0	0	0	0	0	0	0	16	0	0	0	0
chr16	18913682	16	+	SMG1	34	0	0	0	0	0	0	0	0	0	0	0	0	0
chr16	19105669	16	+	AC099518.6	0	0	0	0	0	0	0	0	0	0	0	1	1	0
chr16	1935732	16	-	MSRB1	0	0	64	0	0	0	0	0	0	0	0	0	0	0
chr16	1936881	16	+	MSRB1	0	0	0	1	0	0	0	0	0	0	0	0	0	0
chr16	1937212	16	+	MSRB1	0	0	0	0	0	3	0	0	0	0	0	0	0	0
chr16	19530069	16	-	CCP110	0	165	0	0	0	0	0	0	0	0	0	0	0	0
chr16	19569906	16	+	VPS35L	0	0	0	0	0	0	0	0	18	0	0	0	0	0
chr16	1962274	16	-	RPS2	0	0	0	14	0	0	0	0	0	0	0	0	0	0
chr16	197126	16	+	LUC7L	0	2	0	6	0	0	0	0	0	26	0	0	0	0
chr16	199629	16	+	LUC7L	0	0	0	0	22	0	0	0	0	0	0	0	0	0
chr16	1997509	16	+	AC005606.1	0	21	0	0	0	0	0	0	0	0	284	0	0	0
chr16	1997580	16	+	AC005606.1	0	34	0	0	0	0	0	0	0	0	0	0	0	0
chr16	1997615	16	+	AC005606.1	0	0	69	0	0	0	0	0	0	0	0	0	0	0
chr16	199781	16	+	LUC7L	0	0	0	1	0	0	0	0	0	0	0	0	0	0
chr16	200155	16	+	LUC7L	0	0	0	0	0	0	0	0	0	0	0	20	0	0
chr16	2002644	16	-	ZNF598	0	18	0	0	0	0	0	0	0	0	0	0	0	0
chr16	2012020	16	+	NPW	0	0	50	0	0	0	0	0	0	0	0	0	0	0
chr16	202231	16	-	LUC7L	0	0	0	0	0	0	0	0	8	0	0	0	0	0
chr16	203667	16	-	LUC7L	19	0	0	0	0	0	0	0	0	0	0	0	0	0
chr16	2049866	16	-	TSC2	63	0	0	0	0	0	0	0	0	0	0	0	0	0
chr16	205387	16	+	LUC7L	0	10	0	0	0	0	0	0	0	0	0	0	0	0
chr16	20655897	16	+	ACSM3	0	20	0	0	0	0	0	0	0	0	0	0	0	0
chr16	20822689	16	-	REXO5	0	0	0	0	0	0	0	0	1	0	0	0	0	0
chr16	20824930	16	+	REXO5	0	0	0	0	0	0	0	0	0	1	0	0	0	0
chr16	20862206	16	+	DCUN1D3	0	0	0	0	0	12	0	0	0	0	0	0	0	0
chr16	2087809	16	-	TSC2	0	0	0	48	0	0	0	0	0	0	0	0	0	0
chr16	20888608	16	-	DCUN1D3	0	0	0	0	0	0	0	0	0	0	0	1	0	0
chr16	20906446	16	+	LYRM1	0	0	63	0	0	0	0	0	0	0	0	0	0	0
chr16	212075	16	-	LUC7L	0	0	0	0	0	0	0	0	0	0	0	51	0	0
chr16	2131868	16	+	AC009065.1	0	0	0	0	0	5	0	0	0	0	0	0	0	0
chr16	21454188	16	+	SMG1P3	0	8	0	0	0	0	0	0	0	0	0	0	0	0
chr16	21464650	16	-	SMG1P3	0	0	0	0	0	0	0	0	19	0	0	0	0	0
chr16	21476395	16	+	SMG1P3	0	0	0	0	0	6	0	0	0	0	0	0	0	0
chr16	21485098	16	-	SMG1P3	0	0	0	0	5	0	0	0	0	0	0	0	0	0
chr16	21487565	16	-	SMG1P3	0	0	32	0	0	0	0	0	0	0	0	0	0	0
chr16	21616498	16	-	METTL9	0	0	0	0	0	0	0	0	0	0	4	0	0	0
chr16	21622816	16	-	METTL9	0	0	0	0	0	7	0	0	0	0	0	0	0	0
chr16	2162954	16	-	TRAF7	0	0	19	0	0	0	0	0	0	0	0	0	0	0
chr16	21641935	16	+	METTL9	0	56	0	0	0	0	0	0	0	0	0	0	0	0
chr16	2166582	16	-	TRAF7	0	0	0	0	2	0	0	0	0	0	0	0	0	0
chr16	2173949	16	+	TRAF7	0	119	0	0	0	0	0	0	0	0	0	0	0	0
chr16	218017	16	-	LUC7L	0	0	0	2	0	0	0	0	0	0	0	0	0	0
chr16	21812493	16	-	RRN3P1	0	0	0	1	0	0	0	0	0	0	0	0	0	0
chr16	21896449	16	-	SMG1P4	0	0	0	0	0	0	0	0	18	0	0	0	0	0
chr16	21908188	16	+	SMG1P4	0	0	0	0	0	3	0	0	0	0	0	0	0	0
chr16	21919052	16	-	SMG1P4	0	0	26	0	0	0	0	0	0	0	0	0	0	0
chr16	2216910	16	-	PGP	0	11	0	0	0	0	0	0	0	0	0	0	0	0
chr16	2220984	16	+	E4F1	0	0	0	0	0	0	0	0	0	28	0	0	0	0
chr16	2221434	16	-	E4F1	0	26	0	0	0	0	0	0	0	0	0	0	0	0
chr16	22234359	16	-	EEF2K	0	0	0	0	0	0	0	0	0	0	0	101	0	0
chr16	22291260	16	+	EEF2K	0	0	0	0	0	0	0	0	0	0	0	7	0	0
chr16	223218	16	+	LUC7L	99	0	0	0	0	0	0	0	0	0	0	0	0	0
chr16	2233015	16	-	E4F1	0	0	38	0	0	0	0	0	0	0	0	0	0	0
chr16	2234016	16	-	E4F1	0	0	0	2	0	0	0	0	0	0	0	0	0	0
chr16	2240204	16	-	ECI1	0	0	0	0	0	0	0	0	19	0	0	0	0	0
chr16	22451670	16	+	SMG1P1	0	0	20	0	0	0	0	0	0	0	0	0	0	0
chr16	22454138	16	+	SMG1P1	0	0	0	0	6	0	0	0	0	0	0	0	0	0
chr16	22462537	16	-	SMG1P1	0	0	0	0	0	2	0	0	0	0	0	0	0	0
chr16	22469502	16	+	SMG1P1	0	0	0	0	0	0	0	0	0	2	0	0	0	0
chr16	22474291	16	+	SMG1P1	0	0	0	0	0	0	0	0	12	0	0	0	0	0
chr16	2247657	16	-	ECI1	0	0	0	0	0	0	0	0	0	0	33	0	0	0
chr16	22484714	16	-	NPIPB5	0	20	0	0	0	0	0	0	0	0	0	0	0	0
chr16	2258204	16	-	RNPS1	0	0	0	0	26	0	0	0	0	0	0	0	0	0
chr16	2259661	16	+	RNPS1	448	0	0	0	0	0	0	0	0	0	0	0	0	0
chr16	226175	16	+	LUC7L	0	32	0	0	0	0	0	0	0	0	0	0	0	0
chr16	2264378	16	-	RNPS1	0	0	0	0	0	35	0	0	0	0	0	0	0	0
chr16	2264435	16	+	RNPS1	0	0	0	7	0	0	0	0	0	0	0	0	0	0
chr16	23411104	16	-	COG7	0	0	0	12	0	0	0	0	0	0	0	0	0	0
chr16	23625913	16	+	PALB2	0	0	0	3	0	0	0	0	0	0	0	0	0	0
chr16	239486	16	-	FAM234A	0	0	0	0	0	3	0	0	0	0	0	0	0	0
chr16	241902	16	-	FAM234A	42	0	0	0	0	0	0	0	0	0	0	0	0	0
chr16	2441863	16	+	CCNF	0	0	0	2	0	0	0	0	0	0	0	0	0	0
chr16	2442764	16	-	CCNF	0	0	0	0	0	0	0	0	0	4	0	0	0	0
chr16	2443494	16	+	CCNF	0	0	0	0	0	0	0	0	0	2	0	0	0	0
chr16	24984702	16	-	ARHGAP17	0	24	0	0	0	0	0	0	0	0	0	0	0	0
chr16	2570217	16	+	PDPK1	0	0	0	0	15	0	0	0	0	0	0	0	0	0
chr16	2629974	16	-	AC141586.1	0	0	0	0	13	0	0	0	0	0	0	0	0	0
chr16	2758678	16	+	SRRM2	0	0	0	4	0	0	0	0	0	0	0	0	0	0
chr16	2773914	16	+	ELOB	0	0	0	0	11	0	0	0	0	0	0	0	0	0
chr16	28197679	16	-	XPO6	0	5	0	0	0	0	0	0	0	0	0	0	0	0
chr16	28460294	16	+	AC138894.1	0	0	0	0	0	0	0	0	31	0	0	0	0	0
chr16	28654759	16	-	NPIPB8	0	0	0	0	0	0	0	0	33	0	0	0	0	0
chr16	28768882	16	-	NPIPB9	0	0	0	0	0	0	0	0	1	0	0	0	0	0
chr16	28826033	16	-	ATXN2L	0	0	16	0	0	0	0	0	0	0	0	0	0	0
chr16	28918263	16	+	RABEP2	0	0	0	23	0	0	0	0	0	0	0	0	0	0
chr16	29032176	16	+	NPIPB10P	98	0	0	0	0	0	0	0	0	0	0	0	0	0
chr16	29066160	16	-	AC009093.3	0	0	0	0	0	0	0	0	44	0	0	0	0	0
chr16	29078656	16	+	AC009093.9	41	0	0	0	0	0	0	0	0	0	0	0	0	0
chr16	2917471	16	+	FLYWCH1	0	22	0	0	0	0	0	0	0	0	0	0	0	0
chr16	29443587	16	-	BOLA2	0	0	0	0	0	0	0	0	0	5	0	0	0	0
chr16	29444443	16	-	BOLA2	0	0	0	0	0	15	0	0	0	0	0	0	0	0
chr16	29449679	16	+	BOLA2	75	0	0	0	0	0	0	0	0	0	0	0	0	0
chr16	2953365	16	-	AC004034.1	0	0	0	0	12	0	0	0	0	0	0	0	0	0
chr16	29534484	16	-	SMG1P2	0	0	0	0	0	9	0	0	0	0	0	0	0	0
chr16	29545349	16	-	SMG1P2	0	0	0	0	0	0	0	0	0	3	0	0	0	0
chr16	29550006	16	-	SMG1P2	80	0	0	0	0	0	0	0	0	0	0	0	0	0
chr16	29556116	16	+	SMG1P2	25	0	0	0	0	0	0	0	0	0	0	0	0	0
chr16	29565547	16	+	SMG1P2	0	0	18	5	0	0	0	0	0	0	0	0	0	0
chr16	29583064	16	-	SMG1P2	0	0	0	0	0	1	0	0	0	0	0	0	0	0
chr16	29584954	16	+	SMG1P2	0	3	0	0	34	0	0	0	0	0	0	0	0	0
chr16	29764224	16	-	ZG16	0	28	0	0	0	0	0	0	0	0	0	0	0	0
chr16	29818239	16	-	AC009133.6	0	0	0	0	0	0	0	0	5	0	0	0	0	0
chr16	29920477	16	+	KCTD13	0	0	0	0	23	0	0	0	0	0	0	0	0	0
chr16	29968784	16	+	TMEM219	31	0	0	0	0	0	0	0	0	0	0	0	1	0
chr16	30081615	16	+	PPP4C	0	0	0	0	2	0	0	0	0	0	0	0	0	0
chr16	3010729	16	-	CLDN9	0	0	0	2	0	0	0	0	0	0	0	0	0	0
chr16	30162635	16	-	CORO1A	0	0	0	0	0	0	0	0	0	0	0	2	0	0
chr16	30182714	16	+	CORO1A	0	0	0	0	0	37	0	0	0	0	0	0	0	0
chr16	30189018	16	+	CORO1A	60	0	0	0	0	0	0	0	0	0	0	0	0	0
chr16	30274468	16	-	SMG1P5	0	0	0	0	0	7	0	0	0	0	0	0	0	0
chr16	30276175	16	-	SMG1P5	0	0	0	0	0	0	0	0	1	0	0	0	0	0
chr16	30285356	16	-	SMG1P5	0	0	0	0	0	0	0	0	0	6	0	0	0	0
chr16	30286212	16	-	SMG1P5	0	0	0	0	0	16	0	0	0	0	0	0	0	0
chr16	30293162	16	+	SMG1P5	0	0	0	0	0	9	0	0	0	0	0	0	0	0
chr16	30305251	16	+	SMG1P5	0	0	12	6	0	0	0	0	0	0	0	0	0	0
chr16	30321290	16	+	SMG1P5	0	0	0	0	0	4	0	0	0	0	0	0	0	0
chr16	30464414	16	-	AC116348.2	0	0	0	5	0	0	0	0	0	0	0	0	0	0
chr16	30464956	16	+	AC116348.2	43	0	0	0	0	0	0	0	0	0	0	0	0	0
chr16	30501170	16	+	ITGAL	0	0	0	0	0	6	0	0	0	0	0	0	0	0
chr16	30511990	16	-	ITGAL	0	0	0	0	0	0	0	0	0	5	0	0	0	0
chr16	30520349	16	-	ITGAL	0	0	0	0	0	0	0	0	0	19	0	0	0	0
chr16	30581377	16	+	AC002310.2	0	0	0	0	0	0	0	0	0	0	0	33	0	0
chr16	30583025	16	+	AC002310.2	1	0	0	0	0	0	0	0	0	0	0	0	0	0
chr16	30735015	16	-	AC106886.6	0	28	0	0	0	0	0	0	0	0	0	0	0	0
chr16	30929999	16	+	FBXL19	0	0	0	26	0	0	0	0	0	0	0	0	0	0
chr16	30964390	16	-	SETD1A	0	0	1	0	0	0	0	0	0	0	0	0	0	0
chr16	3128772	16	-	ZNF213-AS1	120	0	0	0	0	0	0	0	0	0	0	0	0	0
chr16	3131290	16	-	ZNF213	0	0	0	0	0	23	0	0	0	0	0	0	0	0
chr16	31897080	16	-	ZNF267	132	0	0	0	0	0	0	0	0	0	0	0	0	0
chr16	332210	16	-	AXIN1	0	147	0	0	0	0	0	0	0	0	0	0	0	0
chr16	3782030	16	+	CREBBP	0	0	0	0	4	0	0	0	0	0	0	0	0	0
chr16	3793491	16	+	CREBBP	28	0	0	0	0	0	0	0	0	0	0	0	0	0
chr16	3809412	16	-	CREBBP	0	0	26	0	0	0	0	0	0	0	0	0	0	0
chr16	3821975	16	+	CREBBP	0	0	0	0	0	0	0	0	0	0	0	2	0	0
chr16	385060	16	-	Z97634.1	0	0	0	0	0	0	0	0	0	0	28	0	0	0
chr16	394561	16	+	Z97634.1	0	0	0	0	0	5	0	0	0	0	0	0	0	0
chr16	399608	16	-	NME4	0	0	0	0	0	7	0	0	0	0	0	0	0	0
chr16	430002	16	+	RAB11FIP3	0	0	0	0	3	0	0	0	0	0	0	0	0	0
chr16	4407523	16	+	CORO7	0	15	0	0	0	0	0	0	0	0	0	0	0	0
chr16	442332	16	+	RAB11FIP3	40	0	0	0	0	0	0	0	0	0	0	0	0	0
chr16	4479544	16	+	HMOX2	0	0	0	0	29	0	0	0	0	0	0	0	0	0
chr16	4484647	16	+	HMOX2	0	0	0	0	0	5	0	0	0	0	0	0	0	0
chr16	4499094	16	+	HMOX2	0	0	0	0	0	25	0	0	0	0	0	0	0	0
chr16	4592944	16	+	C16orf96	0	0	0	0	0	8	0	0	0	0	0	0	0	0
chr16	46670573	16	-	VPS35	0	0	0	0	25	0	0	0	0	0	0	0	0	0
chr16	46696039	16	-	ORC6	0	0	0	17	0	10	0	0	0	0	0	0	0	0
chr16	4670478	16	+	MGRN1	0	0	0	0	0	0	0	0	16	0	0	0	0	0
chr16	46812843	16	-	C16orf87	0	0	0	0	0	0	0	0	0	1	0	0	0	0
chr16	47448810	16	+	ITFG1	0	0	0	0	0	0	0	0	0	22	0	0	0	0
chr16	47599742	16	-	PHKB	0	0	0	21	0	0	0	0	0	0	0	0	0	0
chr16	48252487	16	-	LONP2	0	0	0	0	13	0	0	0	0	0	0	0	0	0
chr16	48280147	16	+	LONP2	0	0	0	0	0	5	0	0	0	0	0	0	0	0
chr16	48307990	16	-	LONP2	0	0	0	0	0	19	0	0	0	0	0	0	0	0
chr16	4886772	16	-	PPL	0	1	0	0	0	0	0	0	0	0	0	0	0	0
chr16	497530	16	-	RAB11FIP3	0	31	0	0	0	0	0	0	0	0	0	0	0	0
chr16	50167253	16	+	TENT4B	0	0	0	0	0	18	0	0	0	0	0	0	0	0
chr16	50178201	16	+	TENT4B	0	0	0	0	0	0	0	0	0	0	4	0	0	0
chr16	50180977	16	+	TENT4B	0	29	0	0	0	0	0	0	0	0	0	0	0	0
chr16	53134163	16	+	CHD9	193	0	0	0	0	0	0	1	0	0	0	78	0	0
chr16	53223299	16	+	CHD9	46	0	0	0	0	0	0	0	0	0	0	0	0	0
chr16	53244596	16	-	CHD9	0	4	0	0	0	0	0	0	0	0	0	0	0	0
chr16	53311280	16	-	AC079416.3	0	0	0	0	0	0	0	0	9	0	0	0	0	0
chr16	53326283	16	+	CHD9	0	0	0	0	0	0	0	0	0	51	0	0	0	0
chr16	536037	16	-	CAPN15	0	0	0	0	0	0	0	0	21	0	0	0	0	0
chr16	53636888	16	-	RPGRIP1L	0	0	4	0	0	0	0	0	0	0	0	0	0	0
chr16	53663871	16	+	RPGRIP1L	0	0	0	0	0	0	0	0	0	5	0	0	0	0
chr16	55534752	16	-	LPCAT2	0	2	0	0	0	0	0	0	0	0	0	0	0	0
chr16	56369002	16	-	AMFR	4	0	0	0	0	0	0	0	0	0	0	0	0	0
chr16	56487056	16	-	BBS2	0	0	0	16	0	0	0	0	0	0	0	0	0	0
chr16	56498763	16	+	BBS2	0	108	0	0	0	0	0	0	0	0	0	0	0	0
chr16	56811907	16	-	NUP93	0	0	0	2	0	0	0	0	0	0	0	0	0	0
chr16	56815593	16	+	NUP93	0	0	0	0	0	0	0	0	0	37	0	0	0	0
chr16	57466079	16	+	POLR2C	0	0	0	0	0	26	0	0	0	0	0	0	0	0
chr16	57553749	16	-	ADGRG5	0	34	0	0	0	0	0	0	0	0	0	0	0	0
chr16	57558180	16	-	ADGRG5	0	0	0	0	0	20	0	0	0	0	0	0	0	0
chr16	57652461	16	+	ADGRG1	0	29	0	0	0	0	0	0	0	0	0	0	0	0
chr16	58181310	16	+	CSNK2A2	0	18	0	0	0	0	0	0	0	0	0	0	0	0
chr16	58530545	16	+	CNOT1	0	0	0	0	0	0	0	0	0	1	0	0	0	0
chr16	58547456	16	+	CNOT1	0	0	0	1	0	0	0	0	0	0	0	0	0	0
chr16	58590741	16	+	CNOT1	0	0	0	0	0	8	0	0	0	0	0	0	0	0
chr16	58612242	16	-	CNOT1	0	0	42	0	0	0	0	0	0	0	0	0	0	0
chr16	58949201	16	-	AC106793.1	0	0	0	0	76	0	0	0	0	0	0	0	0	0
chr16	603887	16	+	RAB40C	0	0	0	0	0	1	0	0	0	0	0	0	0	0
chr16	606106	16	+	RAB40C	0	0	0	3	0	0	0	0	0	0	0	0	0	0
chr16	606172	16	+	RAB40C	0	0	0	7	0	0	0	0	0	0	0	0	0	0
chr16	606238	16	+	RAB40C	0	0	0	11	0	0	0	0	0	0	0	0	0	0
chr16	63740835	16	-	LINC02165	0	0	0	0	0	0	0	0	0	5	0	0	0	0
chr16	638224	16	-	MCRIP2	0	0	0	4	0	0	0	0	0	0	0	0	0	0
chr16	654636	16	-	WDR90	0	5	0	0	0	0	0	0	0	0	0	0	0	0
chr16	655426	16	+	WDR90	0	0	0	0	0	0	0	0	0	0	0	41	0	0
chr16	656249	16	+	WDR90	0	0	0	10	7	0	0	0	0	0	0	0	0	0
chr16	663680	16	+	WDR90	0	0	0	0	64	0	0	0	0	0	0	0	0	0
chr16	663883	16	-	WDR90	0	0	0	0	0	0	0	0	0	12	0	0	0	0
chr16	66564351	16	-	CKLF	0	0	0	0	0	3	0	0	0	0	0	0	0	0
chr16	667244	16	-	WDR90	0	0	0	0	0	4	0	0	0	0	0	0	0	0
chr16	67042717	16	+	CBFB	0	0	0	0	0	13	0	0	0	0	0	0	0	0
chr16	67044922	16	+	CBFB	0	0	0	0	0	0	0	0	0	0	0	7	0	0
chr16	67045831	16	+	CBFB	0	0	0	13	0	0	0	0	0	0	0	0	0	0
chr16	67050339	16	+	CBFB	0	2	0	0	0	0	0	0	0	0	0	0	0	0
chr16	67086596	16	-	CBFB	0	0	32	0	0	0	0	0	0	0	0	0	0	0
chr16	67095291	16	-	CBFB	0	0	0	0	0	0	0	0	20	0	0	0	0	0
chr16	674488	16	+	RHOT2	0	0	0	0	0	0	0	0	0	0	0	107	0	0
chr16	67569108	16	+	CTCF	0	0	0	0	0	0	0	0	21	0	0	0	0	0
chr16	67575265	16	+	CTCF	0	0	0	0	0	0	0	0	0	0	0	1	0	0
chr16	67593332	16	+	CTCF	0	0	0	0	29	0	0	0	0	0	0	0	0	0
chr16	68091255	16	+	AC130462.3	0	25	0	0	0	0	0	0	0	0	0	0	0	0
chr16	68125461	16	-	NFATC3	0	54	0	0	0	0	0	0	0	0	0	0	0	0
chr16	68127364	16	+	NFATC3	0	0	29	0	0	0	0	0	0	0	0	0	0	0
chr16	68141558	16	+	NFATC3	0	30	0	0	0	0	0	0	0	0	0	0	0	0
chr16	68145510	16	-	NFATC3	0	0	0	0	0	29	0	0	0	0	0	0	0	0
chr16	68162220	16	-	NFATC3	0	0	0	0	0	6	0	0	0	0	0	0	0	0
chr16	68288156	16	-	SLC7A6	0	0	0	0	0	0	0	0	0	0	0	23	0	0
chr16	68609542	16	+	AC126773.6	0	0	0	0	0	0	0	0	0	0	1	0	0	0
chr16	689436	16	+	Z92544.1	0	103	0	0	0	0	0	0	0	0	0	0	0	0
chr16	69142822	16	-	UTP4	0	0	0	0	0	21	0	0	0	0	0	0	0	0
chr16	69378823	16	+	TERF2	0	0	1	0	0	0	0	0	0	0	0	0	0	0
chr16	69437297	16	+	CYB5B	0	0	0	0	0	0	0	0	0	10	0	0	0	0
chr16	69580629	16	+	NFAT5	0	0	0	0	0	0	0	0	0	0	0	17	0	0
chr16	70037392	16	+	AC009022.1	0	1	0	0	0	0	0	0	0	0	0	0	0	0
chr16	70238207	16	+	SMG1P7	0	0	0	0	47	0	0	0	0	0	0	0	0	0
chr16	70245206	16	-	SMG1P7	0	0	72	0	0	0	0	0	0	0	0	0	0	0
chr16	70527392	16	+	SF3B3	0	0	0	0	0	0	0	0	0	5	0	0	0	0
chr16	70536466	16	+	SF3B3	0	0	0	0	36	0	0	0	0	0	0	0	0	0
chr16	70554416	16	-	SF3B3	0	0	0	0	0	0	0	0	0	2	0	0	0	0
chr16	72522514	16	+	AC004158.1	0	0	0	105	0	0	0	0	0	0	0	0	0	0
chr16	735790	16	-	CIAO3	86	0	0	0	0	0	0	0	0	0	0	0	0	0
chr16	736023	16	+	CIAO3	0	0	2	0	0	0	0	0	0	0	0	0	0	0
chr16	74302592	16	+	PSMD7	0	41	0	0	0	0	0	0	0	0	0	0	0	0
chr16	74327081	16	-	AC009120.2	0	0	0	0	0	0	0	0	3	0	0	0	0	0
chr16	74573532	16	-	GLG1	0	19	0	0	0	0	0	0	0	0	0	0	0	0
chr16	74687960	16	-	MLKL	0	0	0	0	0	1	0	0	0	0	0	0	0	0
chr16	74937816	16	+	WDR59	0	0	0	0	0	39	0	0	0	0	0	0	0	0
chr16	754016	16	-	MSLN	0	0	0	0	79	0	0	0	0	0	0	0	0	0
chr16	75645679	16	+	KARS1	0	0	0	0	0	6	0	0	0	0	0	0	0	0
chr16	77121678	16	-	AC106733.1	0	32	0	0	0	0	0	0	0	0	0	0	0	0
chr16	77773563	16	-	VAT1L	0	0	0	0	0	1	0	0	0	0	0	0	0	0
chr16	796968	16	-	CHTF18	503	0	0	0	0	0	0	0	0	0	0	0	0	0
chr16	84091681	16	-	MBTPS1	0	0	0	0	0	0	0	0	0	0	0	2	0	0
chr16	84706659	16	-	USP10	12	0	0	0	0	0	0	0	0	0	0	0	0	0
chr16	87788418	16	+	AC126696.1	0	4	0	0	0	0	0	0	0	0	0	0	0	0
chr16	87803458	16	-	AC126696.1	0	0	0	0	0	0	0	0	0	0	0	2	0	0
chr16	87962269	16	+	BANP	0	48	0	0	0	0	0	0	0	0	0	0	0	0
chr16	8824985	16	-	PMM2	0	0	0	1	0	0	0	0	0	0	0	0	0	0
chr16	88596073	16	+	ZC3H18	97	0	0	0	0	0	0	0	0	0	0	0	0	0
chr16	88741371	16	-	AC138028.2	0	0	0	0	64	0	0	0	0	0	0	0	0	0
chr16	88757524	16	-	PIEZO1	0	12	0	0	0	0	0	0	0	0	0	0	0	0
chr16	88810629	16	+	APRT	0	31	0	0	0	0	0	0	0	0	0	0	0	0
chr16	88833436	16	-	GALNS	0	0	0	0	0	3	0	0	0	0	0	0	0	0
chr16	89128545	16	-	ACSF3	0	0	0	0	0	0	0	0	0	21	0	0	0	0
chr16	89340842	16	+	ANKRD11	0	0	0	0	0	0	0	0	0	0	0	27	0	0
chr16	89663228	16	-	SPATA33	0	0	0	0	0	0	0	0	0	7	0	0	0	0
chr16	89883110	16	+	TCF25	0	0	4	0	0	0	0	0	0	0	0	0	0	0
chr16	89887868	16	+	TCF25	208	0	0	0	0	0	0	0	0	0	0	0	0	0
chr16	89904219	16	+	TCF25	0	1	0	0	0	0	0	0	0	0	0	0	0	0
chr16	90062395	16	+	PRDM7	0	0	0	0	0	4	0	0	0	0	0	0	0	0
chr16	9110427	16	+	AC087190.3	0	0	0	0	0	17	0	0	0	0	0	0	0	0
chr17	11977191	17	+	AC005410.2	0	0	0	0	23	0	0	0	0	0	0	0	0	0
chr17	16172610	17	+	NCOR1	0	0	0	0	0	0	0	0	0	0	23	0	0	0
chr17	16209743	17	-	NCOR1	146	99	0	0	0	0	0	0	0	0	0	0	0	0
chr17	16591223	17	-	ZNF287	0	1	0	0	0	0	0	0	0	0	0	0	0	0
chr17	17928523	17	-	TOM1L2	0	0	0	0	58	0	0	0	0	0	0	0	0	0
chr17	1813437	17	+	SMYD4	0	0	0	1	0	0	0	0	0	0	0	0	0	0
chr17	1818077	17	-	SMYD4	0	3	0	0	0	0	0	0	0	0	0	0	0	0
chr17	20049758	17	-	SPECC1	0	0	0	0	30	0	0	0	0	0	0	0	0	0
chr17	2039794	17	+	DPH1	0	0	0	0	0	12	0	0	0	0	0	0	0	0
chr17	2148601	17	+	SMG6	0	0	0	0	0	0	0	0	0	9	0	0	0	0
chr17	2262304	17	+	SMG6	0	0	0	9	0	0	0	0	0	0	0	0	0	0
chr17	2457006	17	+	METTL16	0	0	1	0	0	0	0	0	0	0	0	0	0	0
chr17	2463954	17	-	METTL16	0	0	0	0	0	15	0	0	0	0	0	0	0	0
chr17	2484349	17	+	METTL16	0	0	0	0	11	0	0	0	0	0	0	0	0	0
chr17	2599623	17	+	PAFAH1B1	5	0	0	0	0	0	0	0	0	0	0	0	0	0
chr17	2637482	17	-	PAFAH1B1	0	0	0	0	0	0	0	0	0	0	0	38	0	0
chr17	27314627	17	-	WSB1	0	0	9	0	0	0	0	0	0	0	0	0	0	0
chr17	2781757	17	+	RAP1GAP2	0	1	0	0	0	0	0	0	0	0	0	0	0	0
chr17	2781787	17	+	RAP1GAP2	0	0	0	0	0	0	1	0	0	0	0	0	0	0
chr17	28136098	17	-	NLK	0	0	0	28	0	0	0	0	0	0	0	0	0	0
chr17	28584340	17	-	AC005726.1	0	0	0	0	0	0	0	0	0	8	0	0	0	0
chr17	28628015	17	+	KIAA0100	0	0	0	0	0	0	0	0	0	11	0	0	0	0
chr17	28664158	17	-	SUPT6H	0	0	0	0	0	0	0	0	0	1	0	0	0	0
chr17	28775953	17	+	FAM222B	0	35	0	0	0	0	0	0	0	0	0	0	0	0
chr17	28805627	17	+	FAM222B	0	0	0	0	0	0	0	0	0	0	0	6	0	0
chr17	28831665	17	-	FAM222B	0	0	0	1	0	0	0	0	0	0	0	0	0	0
chr17	28895259	17	-	FLOT2	0	0	0	0	2	0	0	0	0	0	0	0	0	0
chr17	28908319	17	-	PHF12	0	0	4	0	0	0	0	0	0	0	0	0	0	0
chr17	29402218	17	+	AC068025.2	0	0	0	28	0	0	0	0	0	0	0	0	0	0
chr17	29478316	17	+	TAOK1	0	0	0	0	0	11	0	0	0	0	0	0	0	0
chr17	29746672	17	+	SSH2	0	0	0	1	0	0	0	0	0	0	0	0	0	0
chr17	29867035	17	+	SSH2	0	0	0	0	0	0	0	0	0	6	0	0	0	0
chr17	29922873	17	+	SSH2	36	0	0	0	0	0	0	0	0	0	0	0	0	0
chr17	30152252	17	+	NSRP1	0	0	1	7	0	0	0	0	0	0	0	0	0	0
chr17	30165253	17	-	NSRP1	0	0	0	0	0	0	0	0	0	5	0	0	0	0
chr17	30355726	17	-	RNU6-990P	0	0	0	0	0	0	0	0	0	0	0	35	0	0
chr17	30479898	17	-	GOSR1	0	0	0	0	0	4	0	0	0	0	0	0	0	0
chr17	31123531	17	-	NF1	0	0	0	0	0	9	0	0	0	0	0	0	0	0
chr17	31155124	17	+	NF1	0	3	0	0	0	0	0	0	0	0	0	0	0	0
chr17	3121067	17	-	OR1E3	0	6	0	0	0	0	0	0	0	0	0	0	0	0
chr17	31291662	17	+	NF1	0	0	0	0	0	4	0	0	0	0	0	0	0	0
chr17	31945870	17	-	SUZ12	0	0	0	0	0	0	0	0	0	69	0	0	0	0
chr17	31986351	17	+	SUZ12	0	30	0	0	0	0	0	0	0	0	0	0	0	0
chr17	32212347	17	-	RHOT1	0	0	0	6	0	0	0	0	0	0	0	0	0	0
chr17	32370406	17	-	ZNF207	33	0	0	0	0	0	0	0	0	0	0	0	0	0
chr17	32379736	17	-	ZNF207	78	0	0	0	0	0	0	0	0	0	0	0	0	0
chr17	34965867	17	-	CCT6B	0	11	0	0	0	0	0	0	0	0	0	0	0	0
chr17	35023457	17	-	AC004223.3	0	0	0	8	0	0	0	0	0	0	0	0	0	0
chr17	35093301	17	-	AC004223.3	0	1	0	0	0	0	0	0	0	0	0	0	0	0
chr17	35708957	17	-	AP2B1	0	0	0	0	49	0	0	0	0	0	0	0	0	0
chr17	3608321	17	+	AC027796.3	0	0	3	0	0	0	0	0	0	0	0	0	0	0
chr17	36133168	17	+	AC243829.2	22	0	0	0	0	0	0	0	0	0	0	0	0	0
chr17	3644475	17	-	CTNS	0	0	0	22	0	0	0	0	0	0	0	0	0	0
chr17	36596314	17	-	DHRS11	0	1	0	0	0	0	1	0	0	0	0	0	0	0
chr17	36977927	17	-	AATF	0	0	0	1	0	0	0	0	0	0	0	0	0	0
chr17	36979292	17	-	AATF	0	0	0	4	0	0	0	0	0	0	0	0	0	0
chr17	37441020	17	-	TADA2A	0	0	0	0	25	0	0	0	0	0	0	0	0	0
chr17	37550798	17	-	SYNRG	0	9	0	0	0	0	0	0	0	0	0	0	0	0
chr17	37822184	17	-	YWHAEP7	0	2	0	0	0	0	0	0	0	0	0	0	0	0
chr17	37832669	17	+	YWHAEP7	0	0	0	1	0	0	0	0	0	0	0	0	0	0
chr17	3819295	17	-	NCBP3	0	0	0	0	0	5	0	0	0	0	0	0	0	0
chr17	38306623	17	+	MRPL45	0	0	0	0	0	0	0	0	0	7	0	0	0	0
chr17	38846477	17	+	RPL23	0	0	7	0	0	0	0	0	0	0	0	0	0	0
chr17	39275560	17	+	FBXL20	0	37	0	0	0	0	0	0	0	0	0	0	0	0
chr17	39285008	17	+	FBXL20	0	41	0	0	0	0	0	0	0	0	0	0	0	0
chr17	39321837	17	+	FBXL20	0	0	16	0	0	0	0	0	0	0	0	0	0	0
chr17	39328512	17	+	FBXL20	0	0	0	0	0	0	0	0	0	12	0	0	0	0
chr17	39345405	17	-	FBXL20	0	0	0	0	0	20	0	0	0	0	0	0	0	0
chr17	39383316	17	-	FBXL20	0	9	0	0	0	0	0	0	0	0	0	0	0	0
chr17	39516036	17	+	CDK12	0	0	0	0	0	0	0	0	0	5	0	0	0	0
chr17	39544181	17	-	CDK12	0	14	0	0	0	0	0	0	0	0	0	0	0	0
chr17	39768643	17	+	IKZF3	0	0	0	2	0	0	0	0	0	0	0	0	0	0
chr17	40009766	17	-	AC090844.3	0	0	0	1	0	0	0	0	0	0	0	0	0	0
chr17	40409553	17	-	TOP2A	0	0	0	0	0	0	0	0	0	0	0	19	0	0
chr17	40411548	17	-	TOP2A	0	0	4	0	0	0	0	0	0	0	0	0	0	0
chr17	40411933	17	+	TOP2A	0	22	0	0	0	0	0	0	0	0	0	0	0	0
chr17	4122844	17	-	ZZEF1	0	0	0	0	18	0	0	0	0	0	0	0	0	0
chr17	41916007	17	+	ACLY	0	2	0	0	0	0	0	0	0	0	0	0	0	0
chr17	41984033	17	-	DNAJC7	0	0	0	0	0	0	0	0	0	44	0	0	0	0
chr17	42013472	17	-	NKIRAS2	0	0	5	0	0	0	0	0	0	0	0	0	0	0
chr17	4224157	17	-	ANKFY1	0	6	0	0	0	0	0	0	0	0	0	0	0	0
chr17	42257833	17	+	STAT5B	0	6	0	0	0	0	0	0	0	0	0	0	0	0
chr17	4230680	17	+	ANKFY1	0	0	0	2	0	3	0	0	0	0	0	0	0	0
[truncated: 3,231 more rows]
