# Supplementary material for: IS-Seq: a bioinformatics pipeline for integration sites analysis with comprehensive abundance quantification methods
Source: BMC Bioinformatics. 2023 Jul 18;24:286. doi: 10.1186/s12859-023-05390-1 (PMC10354991; doi:10.1186/s12859-023-05390-1)
Supplement: Supplementary file 3 — Additional file 3: Raw data relative to Tables 1-5, Figures 4-7, Supplementary Table S9 and Supplementary Figures S2, S4-S6. [file 12859_2023_5390_MOESM3_ESM.zip › Additional_file3/INSP_on_IsSeq_D1_data_500_Frage_MLE_insp.0_Table3_Table5_Figure_6_raw_data.xls]

seqnames	start	end	width	strand	s_100_p_0	s_75_p_25	s_50_p_50	s_10_p_90	s_1_p_99	s_0_p_100
chr1	854672	854672	1	+	0	0	0	0	0	4
chr1	1110230	1110230	1	+	0	0	0	0	0	1
chr1	1170089	1170089	1	+	0	0	0	0	0	1
chr1	1259228	1259228	1	+	0	0	1	0	0	0
chr1	1317840	1317840	1	+	0	0	0	0	1	0
chr1	1385975	1385975	1	-	0	0	0	0	0	2
chr1	1480064	1480064	1	-	0	1	0	0	0	0
chr1	1525667	1525667	1	+	0	0	0	2	0	0
chr1	1561655	1561655	1	-	0	1	0	0	0	0
chr1	1656106	1656106	1	+	0	0	1	0	0	0
chr1	1765611	1765611	1	+	0	0	0	2	0	0
chr1	1770322	1770322	1	+	0	0	0	1	0	0
chr1	1887862	1887862	1	+	0	0	0	0	0	1
chr1	3845319	3845319	1	+	0	0	0	0	1	0
chr1	5170582	5170582	1	-	0	0	0	0	0	1
chr1	5932498	5932498	1	-	0	0	0	2	0	0
chr1	6023510	6023510	1	-	0	0	0	1	0	0
chr1	8520521	8520521	1	+	0	0	1	0	0	0
chr1	8539963	8539963	1	-	0	0	0	0	3	0
chr1	9051365	9051365	1	-	0	0	0	0	0	3
chr1	9547749	9547749	1	-	0	0	0	0	0	1
chr1	9779079	9779079	1	-	0	0	0	0	3	0
chr1	9795059	9795059	1	+	0	0	0	1	0	0
chr1	9805745	9805745	1	+	0	0	0	1	0	0
chr1	10100489	10100489	1	-	0	0	0	1	0	0
chr1	13739743	13739743	1	+	0	0	0	1	0	0
chr1	15540787	15540787	1	-	0	0	0	1	0	0
chr1	15878126	15878126	1	-	0	0	0	2	0	0
chr1	16341641	16341641	1	+	0	0	3	0	0	0
chr1	20741777	20741777	1	-	0	0	0	0	0	3
chr1	20874804	20874804	1	-	0	0	0	0	0	1
chr1	20985235	20985235	1	-	0	0	0	0	0	3
chr1	21013379	21013379	1	+	0	0	0	0	0	4
chr1	22459621	22459621	1	+	0	0	0	0	0	1
chr1	22621189	22621189	1	-	0	0	0	0	0	2
chr1	23876568	23876568	1	+	0	0	0	0	1	0
chr1	25452903	25452903	1	-	0	0	0	1	0	0
chr1	26719590	26719590	1	+	0	0	0	0	0	1
chr1	26762942	26762942	1	+	0	0	0	0	0	3
chr1	27439308	27439308	1	+	0	0	0	0	1	0
chr1	27456348	27456348	1	+	0	0	0	0	0	1
chr1	27463315	27463315	1	-	0	0	0	0	1	0
chr1	27465787	27465787	1	+	0	0	0	0	0	3
chr1	27480153	27480153	1	+	0	1	0	0	0	0
chr1	27891923	27891923	1	-	0	0	0	0	1	0
chr1	28010693	28010693	1	-	0	0	0	1	0	0
chr1	28060873	28060873	1	+	0	0	0	0	1	0
chr1	28081695	28081695	1	-	0	0	0	1	0	0
chr1	28216636	28216636	1	+	0	2	0	0	0	0
chr1	28989713	28989713	1	+	0	0	0	0	1	0
chr1	30991009	30991009	1	+	0	0	0	1	0	0
chr1	31267969	31267969	1	+	0	0	0	1	0	0
chr1	32189264	32189264	1	+	0	0	0	1	0	0
chr1	33474715	33474715	1	+	0	0	0	1	0	0
chr1	35004137	35004137	1	+	0	0	0	0	0	1
chr1	35356993	35356993	1	-	0	1	0	0	0	0
chr1	35375686	35375686	1	-	0	0	1	0	0	0
chr1	35902988	35902988	1	-	0	0	2	0	0	0
chr1	35940451	35940451	1	+	0	0	0	0	1	0
chr1	35946972	35946972	1	+	0	0	0	0	1	0
chr1	35998992	35998992	1	-	0	0	0	1	0	0
chr1	36161986	36161986	1	+	0	0	0	0	0	1
chr1	36254256	36254256	1	+	0	0	0	0	3	0
chr1	37914508	37914508	1	+	0	0	0	0	1	0
chr1	38854888	38854888	1	-	0	0	0	4	0	0
chr1	38856436	38856436	1	-	0	0	0	0	1	0
chr1	39000545	39000545	1	-	0	0	1	0	1	0
chr1	40051320	40051320	1	-	0	0	0	0	0	2
chr1	40086403	40086403	1	+	0	0	0	0	0	1
chr1	41120205	41120205	1	+	0	0	0	0	0	4
chr1	42225129	42225129	1	+	0	0	0	0	2	0
chr1	42527412	42527412	1	-	0	0	0	2	0	0
chr1	42671746	42671746	1	-	0	0	0	0	0	2
chr1	42690229	42690229	1	-	0	0	1	0	0	0
chr1	43393313	43393313	1	+	0	2	0	0	0	0
chr1	43394171	43394171	1	+	0	0	0	0	0	2
chr1	43404074	43404074	1	-	0	0	2	0	0	0
chr1	43769304	43769304	1	+	0	0	0	0	0	1
chr1	43769465	43769465	1	-	0	0	0	1	0	0
chr1	43793898	43793898	1	-	0	0	1	0	0	0
chr1	43847029	43847029	1	+	0	0	0	0	0	4
chr1	43890959	43890959	1	+	0	0	0	0	1	0
chr1	43897064	43897064	1	+	0	0	0	0	0	2
chr1	43952913	43952913	1	+	0	0	1	0	0	0
chr1	45502896	45502896	1	+	0	1	0	0	0	0
chr1	45681178	45681178	1	-	0	0	0	0	1	0
chr1	45716485	45716485	1	-	0	0	1	0	0	0
chr1	45823694	45823694	1	-	0	0	0	0	3	0
chr1	50699222	50699222	1	+	0	0	0	2	0	0
chr1	51442049	51442049	1	+	0	2	0	0	0	0
chr1	51828151	51828151	1	-	0	0	0	0	0	1
chr1	52415574	52415574	1	+	0	0	0	0	0	1
chr1	54035571	54035571	1	-	0	0	0	0	0	2
chr1	57519864	57519864	1	+	0	0	0	1	0	0
chr1	62868297	62868297	1	+	0	0	2	0	0	0
chr1	66338464	66338464	1	+	0	0	0	0	0	3
chr1	66755097	66755097	1	-	0	0	0	0	1	0
chr1	68486405	68486405	1	-	0	0	0	1	0	0
chr1	70090825	70090825	1	-	0	0	2	0	0	0
chr1	70211324	70211324	1	-	0	0	0	1	0	0
chr1	71070422	71070422	1	+	0	0	0	0	0	2
chr1	73028000	73028000	1	-	0	0	3	0	0	0
chr1	75727760	75727760	1	-	0	0	0	0	1	0
chr1	77998952	77998952	1	-	0	0	0	1	0	0
chr1	78011873	78011873	1	-	0	0	0	0	2	0
chr1	84186317	84186317	1	-	0	0	0	0	0	1
chr1	84205243	84205243	1	+	0	0	0	3	0	0
chr1	84379275	84379275	1	+	0	0	0	1	0	0
chr1	84670220	84670220	1	-	0	0	0	0	0	2
chr1	88861748	88861748	1	-	0	0	0	0	0	1
chr1	90910341	90910341	1	-	0	0	4	0	0	0
chr1	90947467	90947467	1	-	0	0	1	0	0	0
chr1	92253049	92253049	1	+	0	0	0	0	0	1
chr1	92316076	92316076	1	+	0	4	0	0	0	0
chr1	92322204	92322204	1	-	0	0	0	0	1	0
chr1	92405856	92405856	1	+	0	0	0	2	0	0
chr1	92489414	92489414	1	-	0	0	0	1	0	0
chr1	93120982	93120982	1	+	0	0	0	0	1	0
chr1	93188452	93188452	1	+	0	0	0	0	0	2
chr1	93213774	93213774	1	+	0	0	0	0	0	2
chr1	94181419	94181419	1	-	0	0	0	0	0	1
chr1	94968633	94968633	1	-	0	0	0	0	1	0
chr1	96301919	96301919	1	+	0	0	0	0	1	0
chr1	96812284	96812284	1	-	0	0	0	0	0	2
chr1	98894502	98894502	1	+	0	0	0	2	0	0
chr1	99756542	99756542	1	+	0	0	0	0	0	1
chr1	99861459	99861459	1	-	0	0	0	0	0	2
chr1	100959729	100959729	1	-	0	0	0	0	2	0
chr1	100969770	100969770	1	-	0	0	1	0	0	0
chr1	101162414	101162414	1	+	0	0	0	0	0	1
chr1	103144661	103144661	1	-	0	0	0	0	0	1
chr1	103188203	103188203	1	-	0	1	0	0	0	0
chr1	103515983	103515983	1	+	0	0	0	1	0	0
chr1	104652193	104652193	1	-	0	0	0	1	0	0
chr1	107811876	107811876	1	-	0	0	0	0	2	0
chr1	107812905	107812905	1	-	0	0	0	0	0	2
chr1	107892848	107892848	1	-	0	4	0	0	0	0
chr1	108756916	108756916	1	+	0	0	0	1	0	0
chr1	108759071	108759071	1	-	0	1	0	0	0	0
chr1	109223354	109223354	1	-	0	1	0	0	0	0
chr1	110343949	110343949	1	+	0	0	0	0	1	0
chr1	110884782	110884782	1	-	0	0	0	0	0	1
chr1	110958652	110958652	1	+	0	0	0	2	0	0
chr1	112530533	112530533	1	-	0	0	1	0	0	0
chr1	114475814	114475814	1	+	0	0	0	1	0	0
chr1	114718531	114718531	1	-	0	0	0	0	0	3
chr1	114745783	114745783	1	+	0	0	1	0	0	0
chr1	116034556	116034556	1	-	0	0	0	0	1	0
chr1	119946416	119946416	1	+	0	0	1	0	0	0
chr1	144959632	144959632	1	-	0	0	0	1	0	0
chr1	150109842	150109842	1	-	0	0	0	0	0	1
chr1	150378090	150378090	1	-	0	0	1	0	0	0
chr1	150847455	150847455	1	+	0	0	0	0	0	3
chr1	150879518	150879518	1	+	0	0	0	0	1	0
chr1	151213655	151213655	1	-	0	0	0	0	1	0
chr1	151641497	151641497	1	+	0	0	2	0	0	0
chr1	151668930	151668930	1	+	0	0	0	0	2	0
chr1	153662518	153662518	1	-	0	0	0	0	2	0
chr1	153847330	153847330	1	-	0	0	0	0	0	2
chr1	153949752	153949752	1	-	0	0	0	0	1	0
chr1	154253403	154253403	1	+	0	0	0	0	0	2
chr1	155496339	155496339	1	+	0	0	0	0	0	2
chr1	155541380	155541380	1	-	0	1	0	0	0	0
chr1	155568950	155568950	1	-	0	0	0	0	0	1
chr1	155682232	155682232	1	-	0	0	0	0	1	0
chr1	155784886	155784886	1	-	0	0	0	1	0	0
chr1	155931847	155931847	1	+	0	0	0	2	0	0
chr1	156121073	156121073	1	+	0	0	0	0	3	0
chr1	156233245	156233245	1	+	0	0	0	0	0	1
chr1	158858717	158858717	1	-	0	0	0	1	0	0
chr1	161348579	161348579	1	+	0	0	1	0	0	0
chr1	167301252	167301252	1	+	0	0	0	0	0	3
chr1	167625059	167625059	1	+	0	0	0	0	2	0
chr1	167933740	167933740	1	+	0	0	0	3	0	0
chr1	167957680	167957680	1	+	0	4	0	0	0	0
chr1	169870897	169870897	1	-	0	0	0	0	0	2
chr1	172528444	172528444	1	-	0	0	0	1	0	0
chr1	173988944	173988944	1	-	0	0	0	1	0	0
chr1	178906908	178906908	1	+	0	0	0	0	0	2
chr1	179208083	179208083	1	+	0	0	0	1	0	0
chr1	180002980	180002980	1	+	0	2	0	0	0	0
chr1	180706770	180706770	1	-	0	0	0	0	0	1
chr1	182579202	182579202	1	+	0	0	0	0	0	2
chr1	182830044	182830044	1	-	0	0	0	3	0	0
chr1	182862566	182862566	1	-	0	1	0	1	0	0
chr1	185726728	185726728	1	-	0	0	0	0	2	0
chr1	186627410	186627410	1	+	0	0	0	0	0	2
chr1	186974208	186974208	1	+	0	0	0	1	0	0
chr1	187439229	187439229	1	-	0	0	0	0	0	2
chr1	189615484	189615484	1	-	0	0	0	3	0	0
chr1	190765347	190765347	1	-	0	0	0	0	0	2
chr1	191902697	191902697	1	-	0	0	1	0	0	0
chr1	191999845	191999845	1	-	0	0	0	0	0	3
chr1	192009139	192009139	1	-	0	0	0	0	0	1
chr1	192009907	192009907	1	+	0	0	0	0	0	1
chr1	192120263	192120263	1	+	0	0	1	0	0	0
chr1	192785482	192785482	1	+	0	0	0	1	0	0
chr1	194471125	194471125	1	+	0	0	0	0	1	0
chr1	197136849	197136849	1	-	0	0	0	0	0	1
chr1	197175032	197175032	1	+	0	0	0	1	0	0
chr1	197611094	197611094	1	+	0	0	0	0	1	0
chr1	198504024	198504024	1	+	0	2	0	1	0	0
chr1	198651492	198651492	1	-	0	0	0	0	1	0
chr1	198681401	198681401	1	+	0	2	0	0	0	0
chr1	198894325	198894325	1	+	0	0	2	0	0	0
chr1	198923771	198923771	1	-	0	0	0	0	0	2
chr1	199023299	199023299	1	+	0	0	0	1	0	0
chr1	199034369	199034369	1	-	0	0	0	0	1	0
chr1	200396371	200396371	1	+	0	0	0	0	1	0
chr1	200602460	200602460	1	+	0	0	0	0	0	2
chr1	200841007	200841007	1	+	0	0	0	0	1	0
chr1	202147961	202147961	1	+	0	0	0	1	0	0
chr1	202784801	202784801	1	+	0	0	0	1	0	0
chr1	202801444	202801444	1	+	0	0	1	0	0	0
chr1	202906419	202906419	1	+	0	0	1	0	0	0
chr1	202980966	202980966	1	-	0	2	0	0	0	0
chr1	204452844	204452844	1	-	0	0	1	0	0	0
chr1	207338590	207338590	1	+	0	0	0	1	0	0
chr1	207859720	207859720	1	+	0	0	0	1	0	0
chr1	209753015	209753015	1	+	0	0	0	0	1	0
chr1	211297463	211297463	1	-	0	0	0	0	3	0
chr1	211791774	211791774	1	-	0	0	0	0	3	0
chr1	216531923	216531923	1	-	0	0	0	0	1	0
chr1	217553220	217553220	1	-	0	0	0	0	0	2
chr1	217610817	217610817	1	-	0	0	0	3	0	0
chr1	217616236	217616236	1	-	0	0	0	3	0	0
chr1	218325465	218325465	1	-	0	2	1	0	0	0
chr1	219142083	219142083	1	+	0	0	0	0	0	1
chr1	219181557	219181557	1	-	0	0	1	0	0	0
chr1	220159540	220159540	1	+	0	0	1	0	0	0
chr1	224187860	224187860	1	+	0	0	0	0	0	3
chr1	224790944	224790944	1	+	0	0	0	1	0	0
chr1	225553401	225553401	1	+	0	0	0	2	0	0
chr1	226153263	226153263	1	-	0	0	2	0	0	0
chr1	226934164	226934164	1	+	0	0	0	0	2	0
chr1	227241866	227241866	1	-	0	0	0	3	0	0
chr1	228888338	228888338	1	+	0	0	0	0	1	0
chr1	229016982	229016982	1	+	0	0	1	0	0	0
chr1	229079196	229079196	1	+	0	0	0	1	0	0
chr1	232734533	232734533	1	-	0	0	1	0	0	0
chr1	234566659	234566659	1	+	0	0	0	1	0	0
chr1	234575043	234575043	1	+	0	0	0	0	0	1
chr1	236118756	236118756	1	+	0	0	0	0	0	1
chr1	236822894	236822894	1	-	0	0	0	1	0	0
chr1	236835374	236835374	1	-	0	0	1	0	0	0
chr1	243251672	243251672	1	-	0	0	0	0	0	4
chr1	246113624	246113624	1	+	0	0	3	0	0	0
chr1	246727623	246727623	1	+	0	0	1	0	0	0
chr1	246914112	246914112	1	+	0	0	0	0	0	1
chr1	247066102	247066102	1	+	0	2	0	0	0	0
chr1	248687328	248687328	1	+	0	0	0	0	0	2
chr2	1636948	1636948	1	-	0	1	0	0	0	0
chr2	4026838	4026838	1	-	0	0	0	0	0	3
chr2	6973981	6973981	1	-	0	0	0	0	1	0
chr2	7060880	7060880	1	+	0	0	0	0	0	1
chr2	8792310	8792310	1	-	0	0	0	0	2	0
chr2	9541229	9541229	1	+	0	0	0	0	0	3
chr2	11230745	11230745	1	-	0	0	0	0	0	2
chr2	11576898	11576898	1	+	0	0	1	0	0	0
chr2	12282064	12282064	1	+	0	1	0	0	0	0
chr2	15285696	15285696	1	-	0	0	0	0	1	0
chr2	15389251	15389251	1	+	0	0	1	0	0	0
chr2	16867968	16867968	1	-	0	1	0	0	0	0
chr2	17661146	17661146	1	-	0	0	0	0	0	1
chr2	17755275	17755275	1	-	0	0	0	1	0	0
chr2	18565213	18565213	1	+	0	0	0	0	2	0
chr2	19978327	19978327	1	+	0	0	0	2	0	0
chr2	23454117	23454117	1	+	0	0	2	0	0	0
chr2	24652123	24652123	1	-	0	1	0	0	0	0
chr2	26048349	26048349	1	-	0	0	0	0	0	4
chr2	26224788	26224788	1	+	0	0	0	0	0	1
chr2	26889604	26889604	1	-	0	0	0	1	0	0
chr2	27067482	27067482	1	-	0	0	0	0	1	0
chr2	27337149	27337149	1	-	0	0	0	0	0	2
chr2	27464257	27464257	1	+	0	0	0	2	0	0
chr2	27589059	27589059	1	+	0	0	0	1	0	0
chr2	27609142	27609142	1	+	0	0	0	0	0	1
chr2	27611308	27611308	1	+	0	0	0	0	0	1
chr2	27759651	27759651	1	+	0	0	1	0	0	0
chr2	27868020	27868020	1	-	0	0	0	0	1	0
chr2	28083312	28083312	1	+	0	0	0	0	2	0
chr2	28095667	28095667	1	-	0	1	0	0	0	0
chr2	28171408	28171408	1	-	0	0	0	0	0	2
chr2	31854981	31854981	1	-	0	0	0	1	1	0
chr2	32406020	32406020	1	+	0	0	0	2	0	0
chr2	32488863	32488863	1	+	0	0	2	0	0	0
chr2	32597274	32597274	1	+	0	0	0	0	1	0
chr2	32609949	32609949	1	+	0	0	0	1	0	0
chr2	33571915	33571915	1	-	0	0	1	0	0	0
chr2	35343107	35343107	1	-	0	1	0	0	0	0
chr2	36522016	36522016	1	+	0	0	0	0	0	1
chr2	36583411	36583411	1	-	0	0	0	0	0	1
chr2	36912791	36912791	1	+	0	0	0	0	0	3
chr2	37317841	37317841	1	-	0	0	0	0	1	0
chr2	37539633	37539633	1	-	0	0	0	0	0	2
chr2	38013258	38013258	1	+	0	0	0	0	3	0
chr2	38553820	38553820	1	+	0	0	0	0	1	0
chr2	38699154	38699154	1	-	0	0	0	0	0	2
chr2	39332691	39332691	1	+	0	0	0	0	0	2
chr2	39420203	39420203	1	-	0	0	0	0	0	1
chr2	39766149	39766149	1	-	0	2	0	0	0	0
chr2	42926592	42926592	1	-	0	1	0	0	0	1
chr2	44200820	44200820	1	+	0	0	0	1	0	0
chr2	45519628	45519628	1	+	0	0	0	1	0	0
chr2	46575351	46575351	1	-	0	0	2	0	0	0
chr2	47208028	47208028	1	+	0	0	0	1	0	0
chr2	47439044	47439044	1	+	0	0	0	0	1	0
chr2	47750800	47750800	1	+	0	0	0	2	0	0
chr2	48121271	48121271	1	-	0	0	0	0	1	0
chr2	48225010	48225010	1	+	0	0	0	0	0	3
chr2	48319283	48319283	1	-	0	0	0	0	0	1
chr2	48370832	48370832	1	-	0	1	0	0	0	0
chr2	48462551	48462551	1	-	0	2	0	0	0	0
chr2	53718017	53718017	1	-	0	2	0	0	0	0
chr2	54994371	54994371	1	+	0	0	3	0	0	0
chr2	55257774	55257774	1	+	0	2	0	0	0	0
chr2	55373894	55373894	1	-	0	2	0	0	0	0
chr2	55605857	55605857	1	-	0	0	0	1	0	0
chr2	55613751	55613751	1	-	0	0	0	0	1	0
chr2	55689622	55689622	1	-	0	0	0	2	0	0
chr2	57405500	57405500	1	+	0	0	1	0	0	0
chr2	58002283	58002283	1	-	0	0	0	0	0	1
chr2	58048926	58048926	1	-	0	0	0	2	0	0
chr2	58204834	58204834	1	+	0	0	0	0	1	0
chr2	58225986	58225986	1	-	0	0	0	2	0	1
chr2	60893857	60893857	1	+	0	0	0	1	0	0
chr2	61526295	61526295	1	+	0	0	0	1	0	0
chr2	62988573	62988573	1	+	0	0	0	0	0	4
chr2	64961352	64961352	1	+	0	0	0	2	0	0
chr2	65324732	65324732	1	+	0	0	0	0	0	3
chr2	68378565	68378565	1	+	0	1	0	0	0	0
chr2	68819828	68819828	1	-	0	0	0	1	0	0
chr2	70216706	70216706	1	+	0	0	1	0	0	0
chr2	71138632	71138632	1	+	0	0	4	0	0	0
chr2	72937659	72937659	1	+	0	0	1	0	0	0
chr2	74210255	74210255	1	+	0	2	0	1	0	0
chr2	74453548	74453548	1	-	0	0	0	0	1	0
chr2	75660210	75660210	1	-	0	0	0	0	0	1
chr2	76443283	76443283	1	+	0	0	2	0	0	0
chr2	84996802	84996802	1	-	0	0	1	0	0	0
chr2	86156403	86156403	1	+	0	0	0	0	1	0
chr2	86476407	86476407	1	-	0	0	0	0	1	0
chr2	88063453	88063453	1	+	0	0	0	0	1	0
chr2	95109156	95109156	1	+	0	0	0	0	1	0
chr2	96766826	96766826	1	-	0	0	2	0	0	0
chr2	96782824	96782824	1	-	1	0	0	0	0	0
chr2	97901136	97901136	1	+	0	0	0	0	1	0
chr2	98600352	98600352	1	+	0	0	0	0	0	2
chr2	98657986	98657986	1	-	0	3	0	0	0	0
chr2	98659748	98659748	1	+	0	0	0	1	0	0
chr2	99465318	99465318	1	+	0	3	0	0	0	0
chr2	102318387	102318387	1	+	0	0	0	0	0	1
chr2	102399025	102399025	1	+	0	0	0	0	1	0
chr2	103354523	103354523	1	+	0	0	0	0	0	1
chr2	103795050	103795050	1	-	0	0	0	0	0	6
chr2	105070827	105070827	1	-	0	1	0	0	0	0
chr2	105884737	105884737	1	+	0	0	1	0	0	0
chr2	110639637	110639637	1	+	0	0	0	2	0	0
chr2	111104732	111104732	1	+	0	0	0	0	2	0
chr2	112562816	112562816	1	-	0	1	0	0	0	0
chr2	113720107	113720107	1	+	0	0	0	2	0	0
chr2	113927082	113927082	1	+	0	0	1	0	0	0
chr2	117273351	117273351	1	+	0	0	0	2	0	0
chr2	119814769	119814769	1	-	0	2	0	0	0	0
chr2	121422218	121422218	1	+	0	0	0	0	0	3
chr2	121424403	121424403	1	+	0	0	0	0	0	3
chr2	123081779	123081779	1	+	0	0	1	0	0	0
chr2	128558629	128558629	1	-	0	0	0	0	0	2
chr2	135964751	135964751	1	-	0	0	0	0	0	2
chr2	136027379	136027379	1	+	0	0	0	0	2	0
chr2	136305092	136305092	1	+	0	0	0	0	0	3
chr2	136368980	136368980	1	+	0	3	0	0	0	0
chr2	138550229	138550229	1	-	0	0	0	2	0	0
chr2	139870853	139870853	1	-	0	0	0	0	0	2
chr2	141388920	141388920	1	+	0	0	0	0	1	0
chr2	142758165	142758165	1	+	0	0	0	0	0	3
chr2	143164877	143164877	1	+	0	0	0	0	2	0
chr2	143267398	143267398	1	-	0	0	0	1	0	0
chr2	144611107	144611107	1	+	0	0	0	0	1	0
chr2	145480640	145480640	1	-	0	0	0	0	0	2
chr2	145612795	145612795	1	-	0	0	2	0	0	0
chr2	145710241	145710241	1	-	0	0	0	0	1	0
chr2	145734429	145734429	1	-	0	0	0	0	0	1
chr2	147989443	147989443	1	-	0	0	0	0	1	0
chr2	148736080	148736080	1	+	0	2	0	0	0	0
chr2	148986668	148986668	1	-	0	0	0	1	0	0
chr2	149575506	149575506	1	+	0	2	0	0	0	0
chr2	151336068	151336068	1	+	0	0	0	0	0	1
chr2	152685572	152685572	1	+	0	0	0	0	0	2
chr2	152719316	152719316	1	+	0	0	0	0	1	0
chr2	158218588	158218588	1	+	0	0	0	1	0	0
chr2	159420680	159420680	1	+	0	0	0	0	0	2
chr2	159485440	159485440	1	-	0	0	0	0	0	2
chr2	159619130	159619130	1	+	0	0	0	1	0	0
chr2	160305992	160305992	1	+	0	0	0	0	0	1
chr2	160378850	160378850	1	-	0	0	0	1	0	0
chr2	160944091	160944091	1	+	0	0	0	0	0	1
chr2	161320928	161320928	1	+	0	0	0	0	1	0
chr2	162224693	162224693	1	+	0	0	0	2	0	0
chr2	165792208	165792208	1	+	0	0	0	0	2	0
chr2	165887063	165887063	1	-	0	0	0	0	0	2
chr2	165913408	165913408	1	-	0	0	2	0	0	0
chr2	169607702	169607702	1	-	0	1	0	0	0	0
chr2	169819410	169819410	1	-	0	2	0	0	0	0
chr2	170036573	170036573	1	-	0	2	0	0	0	0
chr2	171714184	171714184	1	+	0	0	0	2	0	0
chr2	172025161	172025161	1	+	0	0	0	0	1	0
chr2	172627201	172627201	1	+	0	0	0	1	0	0
chr2	173072771	173072771	1	+	0	0	0	2	0	0
chr2	173094361	173094361	1	+	0	2	0	0	0	0
chr2	174082088	174082088	1	+	0	0	0	1	0	0
chr2	175937160	175937160	1	-	0	0	0	2	0	0
chr2	175966581	175966581	1	+	0	0	0	0	1	0
chr2	175979961	175979961	1	+	0	0	0	2	0	0
chr2	180704784	180704784	1	+	0	0	1	0	0	0
chr2	181316437	181316437	1	-	0	0	0	0	0	1
chr2	181381106	181381106	1	+	0	0	0	0	3	0
chr2	183227750	183227750	1	+	0	0	0	0	0	2
chr2	184584226	184584226	1	-	0	0	0	0	1	0
chr2	184624806	184624806	1	+	0	1	0	0	0	0
chr2	185228535	185228535	1	+	0	0	0	1	0	0
chr2	186282272	186282272	1	+	0	0	0	1	0	0
chr2	187837163	187837163	1	+	0	0	0	1	0	0
chr2	189809335	189809335	1	-	0	0	1	0	0	0
chr2	190359882	190359882	1	-	0	0	0	1	0	0
chr2	191725947	191725947	1	+	0	0	0	0	1	0
chr2	194235679	194235679	1	+	0	4	0	0	0	0
chr2	195738034	195738034	1	-	0	0	0	3	0	0
chr2	196200339	196200339	1	-	0	0	0	0	0	2
chr2	197397030	197397030	1	+	0	0	0	0	0	1
chr2	197403235	197403235	1	-	0	0	1	0	0	0
chr2	197427918	197427918	1	+	0	1	0	0	0	0
chr2	198215252	198215252	1	+	0	0	0	0	1	0
chr2	200580799	200580799	1	+	0	0	0	2	0	0
chr2	202656776	202656776	1	-	0	0	0	2	0	0
chr2	203054559	203054559	1	-	0	0	0	0	0	1
chr2	206069383	206069383	1	+	0	0	0	0	0	1
chr2	209483456	209483456	1	-	0	0	0	1	0	0
chr2	210597691	210597691	1	+	0	0	0	0	1	0
chr2	210678289	210678289	1	+	0	0	0	0	1	0
chr2	211162790	211162790	1	-	0	0	1	0	0	0
chr2	213018941	213018941	1	+	0	3	0	0	0	0
chr2	213026319	213026319	1	-	0	0	0	0	1	0
chr2	213079543	213079543	1	-	0	0	0	0	0	1
chr2	214730035	214730035	1	-	0	0	0	0	0	2
chr2	214762368	214762368	1	+	0	0	0	0	0	3
chr2	218460720	218460720	1	+	0	0	0	1	0	0
chr2	218531554	218531554	1	+	0	0	0	1	0	0
chr2	222361588	222361588	1	+	0	1	0	0	0	0
chr2	222593350	222593350	1	-	0	0	0	0	0	1
chr2	223892678	223892678	1	+	0	0	0	1	0	0
chr2	227340244	227340244	1	-	0	0	1	0	0	0
chr2	231446525	231446525	1	-	0	0	0	0	0	1
chr2	231492490	231492490	1	+	0	0	1	0	0	0
chr2	231692688	231692688	1	-	0	0	0	0	0	1
chr2	232401731	232401731	1	+	0	0	0	0	0	1
chr2	232789463	232789463	1	+	0	0	0	1	0	0
chr2	233507768	233507768	1	-	0	0	0	1	0	0
chr2	233520799	233520799	1	+	0	0	1	0	0	0
chr2	237718729	237718729	1	-	0	0	0	1	0	0
chr2	239198445	239198445	1	+	0	2	0	0	0	0
chr2	239333429	239333429	1	-	0	0	0	0	0	1
chr2	239617405	239617405	1	+	0	0	0	0	1	0
chr2	241173956	241173956	1	+	0	3	0	0	0	0
chr2	241280375	241280375	1	+	0	2	0	0	0	0
chr2	241301561	241301561	1	+	0	0	0	0	0	4
chr2	241337706	241337706	1	+	0	0	0	0	0	1
chr2	241436530	241436530	1	-	0	0	0	0	0	1
chr2	241588793	241588793	1	-	0	0	0	0	1	0
chr2	241672910	241672910	1	+	0	0	0	0	1	0
chr2	241710459	241710459	1	-	0	0	0	0	0	1
chr2	241714465	241714465	1	+	0	0	1	0	0	0
chr3	4698199	4698199	1	+	0	0	0	0	1	0
chr3	4865498	4865498	1	-	0	0	0	1	0	0
chr3	9430485	9430485	1	+	0	0	0	0	0	2
chr3	10240473	10240473	1	-	0	0	0	1	0	0
chr3	10295949	10295949	1	+	0	0	0	0	1	0
chr3	10302244	10302244	1	-	0	0	0	0	0	1
chr3	12310910	12310910	1	+	0	0	0	2	0	0
chr3	14961504	14961504	1	+	0	0	0	0	0	2
chr3	15752318	15752318	1	-	0	0	0	0	2	0
chr3	15782178	15782178	1	+	0	0	0	0	1	0
chr3	17159486	17159486	1	-	0	0	0	1	0	0
chr3	17307693	17307693	1	-	0	0	0	0	3	0
chr3	17881664	17881664	1	-	0	0	0	0	2	0
chr3	17959843	17959843	1	+	0	0	0	0	0	1
chr3	18117904	18117904	1	+	0	0	0	0	4	0
chr3	21502446	21502446	1	-	0	0	0	0	4	0
chr3	21539723	21539723	1	+	0	0	0	1	0	0
chr3	23213855	23213855	1	+	0	1	0	0	0	0
chr3	23338071	23338071	1	-	0	0	0	2	0	0
chr3	23403602	23403602	1	-	0	1	0	0	0	0
chr3	23829861	23829861	1	+	0	0	0	0	1	0
chr3	25614142	25614142	1	-	0	0	0	0	1	0
chr3	25632960	25632960	1	-	0	0	0	0	4	0
chr3	25647769	25647769	1	-	0	0	1	0	0	0
chr3	28260853	28260853	1	+	0	0	1	0	0	0
chr3	28273976	28273976	1	+	0	0	0	1	0	0
chr3	28299889	28299889	1	-	0	0	0	0	1	0
chr3	32713503	32713503	1	+	0	0	0	1	0	0
chr3	33579985	33579985	1	-	0	0	0	0	2	0
chr3	33617708	33617708	1	+	0	0	0	0	1	0
chr3	36919226	36919226	1	+	0	0	0	0	1	0
chr3	37128577	37128577	1	-	0	2	0	0	0	0
chr3	39318579	39318579	1	+	0	0	0	0	0	2
chr3	44808873	44808873	1	+	0	0	0	0	0	1
chr3	44808889	44808889	1	-	0	2	0	0	0	0
chr3	44826098	44826098	1	-	0	0	1	0	0	0
chr3	45712747	45712747	1	+	0	0	0	0	1	0
chr3	45831931	45831931	1	-	0	0	0	1	0	2
chr3	46347408	46347408	1	+	0	0	0	2	0	0
chr3	46892433	46892433	1	-	0	1	0	0	0	0
chr3	47013804	47013804	1	-	0	1	0	0	0	0
chr3	47092401	47092401	1	-	0	0	2	0	0	0
chr3	47113359	47113359	1	+	0	0	0	0	2	0
chr3	47390632	47390632	1	-	0	0	0	0	0	3
chr3	47676056	47676056	1	-	0	2	0	0	0	0
chr3	47772591	47772591	1	+	0	0	0	0	1	0
chr3	47775389	47775389	1	+	0	0	0	0	0	1
chr3	47883697	47883697	1	+	0	0	4	0	0	0
chr3	47899835	47899835	1	-	0	1	0	0	0	0
chr3	47913822	47913822	1	+	0	0	0	0	2	0
chr3	48082676	48082676	1	+	0	0	0	0	0	1
chr3	48454560	48454560	1	+	0	0	0	0	2	0
chr3	48624885	48624885	1	+	0	0	0	1	0	0
chr3	48698298	48698298	1	-	0	0	1	0	0	0
chr3	48779234	48779234	1	-	0	0	0	0	1	0
chr3	48868978	48868978	1	+	0	0	0	0	1	0
chr3	48883684	48883684	1	-	0	0	1	0	0	0
chr3	48934768	48934768	1	+	0	0	2	0	0	0
chr3	48950228	48950228	1	+	0	1	0	0	0	0
chr3	48966147	48966147	1	+	0	0	0	0	1	0
chr3	48967996	48967996	1	+	0	0	0	0	1	0
chr3	48994541	48994541	1	+	0	0	0	0	1	0
chr3	49035951	49035951	1	+	0	0	0	0	2	0
chr3	49044098	49044098	1	-	0	0	0	0	1	0
chr3	49049886	49049886	1	+	0	0	0	0	1	0
chr3	49054427	49054427	1	-	0	0	0	0	0	4
chr3	49069630	49069630	1	-	0	0	0	0	0	1
chr3	49071103	49071103	1	-	0	0	0	0	1	0
chr3	49086738	49086738	1	+	0	0	0	0	2	0
chr3	49089529	49089529	1	+	0	0	0	2	0	0
chr3	49329092	49329092	1	+	0	0	0	0	1	0
chr3	49349189	49349189	1	+	0	0	2	0	0	0
chr3	49445637	49445637	1	-	0	1	0	0	0	0
chr3	49737974	49737974	1	-	0	0	0	0	2	0
chr3	49747244	49747244	1	-	0	0	0	0	1	0
chr3	49753505	49753505	1	-	0	0	0	1	0	0
chr3	49756382	49756382	1	-	0	0	0	2	0	0
chr3	49765105	49765105	1	-	0	0	0	2	0	0
chr3	49769135	49769135	1	+	0	0	0	0	1	0
chr3	49770381	49770381	1	-	0	0	0	0	0	4
chr3	49962497	49962497	1	+	0	0	0	0	1	0
chr3	50046203	50046203	1	+	0	0	0	0	2	0
chr3	50051372	50051372	1	+	0	0	2	0	0	0
chr3	50107320	50107320	1	+	0	0	0	0	0	3
chr3	50183715	50183715	1	-	0	0	0	0	0	1
chr3	50231090	50231090	1	-	0	0	1	0	0	0
chr3	50238562	50238562	1	-	0	0	0	0	0	2
chr3	52267696	52267696	1	+	0	0	1	0	0	0
chr3	52574267	52574267	1	+	0	0	0	0	0	1
chr3	52586544	52586544	1	-	0	0	0	0	0	3
chr3	52606988	52606988	1	+	0	0	0	0	1	0
chr3	52648983	52648983	1	+	0	2	0	0	0	0
chr3	52672948	52672948	1	+	0	0	0	0	0	1
chr3	52713190	52713190	1	+	0	0	0	0	0	2
chr3	52772737	52772737	1	+	0	0	0	0	0	1
chr3	57651841	57651841	1	+	0	0	0	1	0	0
chr3	57659695	57659695	1	-	0	0	0	0	1	0
chr3	57708824	57708824	1	+	0	0	1	0	0	0
chr3	57891865	57891865	1	-	0	0	1	0	0	0
chr3	61127637	61127637	1	-	0	0	0	0	0	1
chr3	66336982	66336982	1	+	0	0	0	0	0	2
chr3	69040971	69040971	1	-	0	0	3	0	0	0
chr3	69047436	69047436	1	-	0	0	0	0	2	0
chr3	69505059	69505059	1	+	0	0	0	3	0	0
chr3	71553841	71553841	1	-	0	0	3	0	0	0
chr3	71773524	71773524	1	+	0	0	0	0	0	3
chr3	78166888	78166888	1	+	0	0	0	0	0	1
chr3	81658861	81658861	1	+	0	0	0	0	0	1
chr3	81716527	81716527	1	-	0	0	0	0	1	0
chr3	81799211	81799211	1	-	0	0	0	0	0	2
chr3	87241267	87241267	1	-	0	0	0	0	1	0
chr3	89485997	89485997	1	-	0	0	0	0	0	1
chr3	93470540	93470540	1	+	0	0	0	0	0	1
chr3	93470671	93470671	1	-	0	0	0	1	0	0
chr3	95304931	95304931	1	+	0	0	0	2	0	0
chr3	95387338	95387338	1	+	0	0	0	0	0	3
chr3	97928052	97928052	1	-	0	0	0	1	0	0
chr3	98512688	98512688	1	+	0	2	0	0	0	0
chr3	98850842	98850842	1	-	0	0	1	0	0	0
chr3	99907737	99907737	1	-	0	0	0	0	1	0
chr3	100275806	100275806	1	+	0	2	0	0	0	0
chr3	100281385	100281385	1	-	0	0	0	0	0	2
chr3	101151779	101151779	1	-	0	0	0	0	0	2
chr3	102414195	102414195	1	+	0	0	0	0	2	0
chr3	102503339	102503339	1	+	0	0	1	0	0	0
chr3	103002360	103002360	1	-	0	0	1	0	0	0
chr3	104591018	104591018	1	-	0	0	0	0	0	2
chr3	104648494	104648494	1	+	0	0	0	0	2	0
chr3	104718887	104718887	1	-	0	0	0	0	0	2
chr3	105825802	105825802	1	-	0	0	0	0	0	2
chr3	105846218	105846218	1	-	0	3	0	0	0	0
chr3	107678890	107678890	1	-	0	0	0	0	1	0
chr3	108217188	108217188	1	-	0	0	0	1	0	0
chr3	109946191	109946191	1	+	0	0	0	0	0	1
chr3	111985986	111985986	1	+	0	0	0	2	0	0
chr3	112316996	112316996	1	-	0	0	1	0	0	0
chr3	112470761	112470761	1	+	0	0	0	0	1	0
chr3	113407182	113407182	1	+	0	0	1	0	0	0
chr3	120751691	120751691	1	+	0	0	0	0	1	0
chr3	121653171	121653171	1	-	0	0	0	0	0	4
chr3	121732790	121732790	1	-	0	0	1	0	0	0
chr3	121871182	121871182	1	+	0	0	0	0	1	0
chr3	122408267	122408267	1	+	0	0	0	0	0	3
chr3	125331043	125331043	1	+	0	0	0	0	0	3
chr3	128529590	128529590	1	-	0	0	0	0	1	0
chr3	128887944	128887944	1	-	0	0	0	0	0	3
chr3	129252668	129252668	1	+	0	0	0	0	0	2
chr3	129292332	129292332	1	+	0	0	0	0	1	0
chr3	129866323	129866323	1	+	0	0	0	0	0	1
chr3	129884285	129884285	1	+	0	0	1	0	0	0
chr3	130852726	130852726	1	-	0	0	0	0	1	0
chr3	130879063	130879063	1	-	0	0	0	1	0	0
chr3	131179589	131179589	1	-	0	0	0	4	0	0
chr3	132483725	132483725	1	-	0	0	0	0	1	0
chr3	132489127	132489127	1	+	0	2	0	0	0	0
chr3	134132616	134132616	1	-	0	2	0	0	0	0
chr3	134170549	134170549	1	-	0	0	0	0	0	2
chr3	136410230	136410230	1	-	0	0	0	0	0	1
chr3	136567531	136567531	1	+	0	0	0	0	0	2
chr3	141507710	141507710	1	-	0	2	0	0	0	0
chr3	141618648	141618648	1	+	0	0	0	0	0	2
chr3	142357454	142357454	1	-	0	0	0	2	0	0
chr3	142563486	142563486	1	+	0	0	0	3	0	0
chr3	143980767	143980767	1	+	0	0	1	0	0	0
chr3	149043182	149043182	1	-	0	0	0	0	1	0
chr3	149069866	149069866	1	-	0	0	0	1	0	0
chr3	149962364	149962364	1	-	0	0	0	0	0	2
chr3	150419502	150419502	1	+	0	0	0	0	1	0
chr3	150429800	150429800	1	-	0	4	0	0	0	0
chr3	151971225	151971225	1	-	0	0	0	0	0	1
chr3	152027781	152027781	1	-	0	0	2	0	0	0
chr3	153285480	153285480	1	-	0	0	0	0	0	1
chr3	155831682	155831682	1	-	0	0	0	0	2	0
chr3	155905742	155905742	1	+	0	0	0	1	0	0
chr3	156403757	156403757	1	+	0	0	0	0	1	0
chr3	158591983	158591983	1	-	0	0	0	0	0	1
chr3	167374710	167374710	1	-	0	0	0	0	0	1
chr3	168102714	168102714	1	-	0	0	0	0	1	0
chr3	170084439	170084439	1	+	0	0	0	0	0	2
chr3	170107790	170107790	1	+	0	0	0	0	0	1
chr3	170125231	170125231	1	-	0	0	1	0	0	0
chr3	172007464	172007464	1	+	0	0	0	1	0	0
chr3	172755447	172755447	1	+	0	2	0	0	0	0
chr3	174490104	174490104	1	+	0	0	0	1	0	0
chr3	175395005	175395005	1	-	0	0	0	0	0	1
chr3	175824411	175824411	1	+	0	0	0	0	1	0
chr3	177070395	177070395	1	-	0	0	2	0	0	0
chr3	179440609	179440609	1	+	0	0	0	1	0	0
chr3	179967534	179967534	1	-	0	0	0	3	0	0
chr3	180436299	180436299	1	-	0	0	2	0	0	0
chr3	182695736	182695736	1	-	0	0	0	0	0	2
chr3	182805745	182805745	1	+	0	0	0	1	0	0
chr3	182937619	182937619	1	-	0	0	0	0	0	2
chr3	183856912	183856912	1	-	0	0	0	2	0	0
chr3	184171951	184171951	1	-	0	0	0	0	2	0
chr3	184307846	184307846	1	-	0	0	0	0	0	1
chr3	184640143	184640143	1	+	0	0	2	0	0	0
chr3	184924300	184924300	1	+	0	0	0	1	0	1
chr3	185921214	185921214	1	-	0	0	1	0	0	0
chr3	186557575	186557575	1	-	0	0	0	0	1	0
chr3	189468881	189468881	1	-	0	2	0	0	0	0
chr3	196870384	196870384	1	+	0	0	0	0	1	0
chr3	197055298	197055298	1	-	0	0	0	0	0	1
chr3	197117755	197117755	1	-	0	0	0	0	0	1
chr3	197458283	197458283	1	+	0	0	0	0	0	1
chr4	23554	23554	1	-	0	0	0	1	0	0
chr4	49287	49287	1	+	0	0	0	0	0	2
chr4	225790	225790	1	-	0	0	0	0	0	3
chr4	1699774	1699774	1	+	0	2	0	0	0	0
chr4	2226368	2226368	1	+	0	0	0	0	0	1
chr4	2590306	2590306	1	+	0	0	2	0	0	0
chr4	2781360	2781360	1	-	0	0	0	1	0	0
chr4	2872405	2872405	1	+	0	0	1	0	0	0
chr4	2892751	2892751	1	-	0	0	0	1	0	0
chr4	2935376	2935376	1	+	0	0	0	3	0	0
chr4	4474923	4474923	1	-	0	0	0	0	0	1
chr4	4512144	4512144	1	+	0	3	0	0	0	0
chr4	12122295	12122295	1	+	0	0	0	3	0	0
chr4	15078371	15078371	1	+	0	0	0	0	0	4
chr4	15372092	15372092	1	+	0	0	2	0	0	0
chr4	15399679	15399679	1	-	0	0	0	2	0	0
chr4	15608122	15608122	1	-	0	0	1	0	3	0
chr4	15643065	15643065	1	+	0	0	0	2	0	0
chr4	16460476	16460476	1	-	0	0	0	0	1	0
chr4	17631813	17631813	1	-	0	2	0	0	0	0
chr4	17880421	17880421	1	+	0	0	0	2	0	0
chr4	17892941	17892941	1	-	0	1	0	0	0	0
chr4	22354274	22354274	1	+	0	0	0	1	0	0
chr4	25120017	25120017	1	+	0	0	0	0	0	1
chr4	26980106	26980106	1	-	0	0	1	0	0	0
chr4	31521831	31521831	1	-	0	3	0	0	0	0
chr4	31884611	31884611	1	+	0	0	1	0	0	0
chr4	32710590	32710590	1	+	0	0	0	0	0	1
chr4	35054181	35054181	1	+	0	0	0	0	0	1
chr4	35355486	35355486	1	+	0	0	0	2	0	0
chr4	37828874	37828874	1	+	0	0	0	1	0	0
chr4	39366787	39366787	1	-	0	0	0	0	1	0
chr4	39701476	39701476	1	+	0	0	0	0	1	0
chr4	39713175	39713175	1	-	0	1	0	0	0	0
chr4	39872992	39872992	1	+	0	0	0	0	0	1
chr4	40185410	40185410	1	-	0	0	0	0	2	0
chr4	40190679	40190679	1	+	0	0	0	1	0	0
chr4	40391626	40391626	1	-	0	1	0	0	0	0
chr4	47158988	47158988	1	-	0	0	0	1	0	0
chr4	47162255	47162255	1	+	0	4	0	0	0	0
chr4	47205957	47205957	1	+	0	0	0	0	3	0
chr4	47319200	47319200	1	-	0	0	0	0	2	0
chr4	47862246	47862246	1	+	0	0	0	0	2	0
chr4	48679312	48679312	1	+	0	0	2	0	0	0
chr4	51856727	51856727	1	-	0	0	0	2	0	0
chr4	55430662	55430662	1	+	0	0	0	1	0	0
chr4	55465743	55465743	1	-	0	0	0	1	0	0
chr4	55920186	55920186	1	+	0	0	0	0	0	1
chr4	61236655	61236655	1	+	0	0	0	0	0	3
chr4	61409645	61409645	1	+	0	2	0	0	0	0
chr4	63462401	63462401	1	-	0	0	0	2	0	0
chr4	64323482	64323482	1	-	0	0	0	0	0	1
chr4	67459990	67459990	1	-	0	0	0	0	2	0
chr4	67537803	67537803	1	+	0	0	0	1	0	0
chr4	67624070	67624070	1	-	0	0	0	0	1	0
chr4	67646325	67646325	1	+	0	0	0	0	0	2
chr4	67664904	67664904	1	-	0	0	0	0	0	1
chr4	67886875	67886875	1	+	0	0	0	2	0	0
chr4	69748692	69748692	1	-	0	0	0	0	2	0
chr4	70596081	70596081	1	-	0	0	0	0	0	1
chr4	73141376	73141376	1	+	0	0	0	0	2	0
chr4	73156584	73156584	1	+	0	0	0	0	0	2
chr4	73742253	73742253	1	+	0	0	1	0	0	0
chr4	74209139	74209139	1	+	0	0	1	0	0	0
chr4	75711789	75711789	1	-	0	0	0	0	1	0
chr4	75787596	75787596	1	-	0	0	2	0	0	0
chr4	77364956	77364956	1	+	0	0	0	1	0	0
chr4	79979933	79979933	1	-	0	0	0	0	2	0
chr4	82446087	82446087	1	-	0	0	0	0	0	1
chr4	82862048	82862048	1	+	0	0	0	0	0	1
chr4	84640672	84640672	1	-	0	0	0	0	0	2
chr4	84723249	84723249	1	-	0	0	2	0	0	0
chr4	85727211	85727211	1	-	0	2	0	0	0	0
chr4	87191144	87191144	1	-	0	0	0	1	0	0
chr4	87196325	87196325	1	-	0	0	0	1	0	0
chr4	87383057	87383057	1	-	0	0	1	0	0	0
chr4	87449788	87449788	1	+	0	0	0	3	0	0
chr4	89318541	89318541	1	+	0	0	0	1	0	0
chr4	93740390	93740390	1	+	0	0	0	0	2	0
chr4	94396297	94396297	1	+	0	0	0	0	0	1
chr4	94454760	94454760	1	-	0	0	2	0	0	0
chr4	99834846	99834846	1	-	0	0	0	1	0	0
chr4	102670487	102670487	1	+	0	0	0	0	1	0
chr4	106342935	106342935	1	-	0	0	0	1	0	0
chr4	107615600	107615600	1	-	0	0	0	0	3	0
chr4	112154632	112154632	1	-	0	0	0	1	0	0
chr4	112300347	112300347	1	+	0	0	0	0	0	1
chr4	112806005	112806005	1	+	0	1	0	0	0	0
chr4	115316578	115316578	1	-	0	0	1	0	0	0
chr4	115636847	115636847	1	+	0	0	0	0	0	3
chr4	115791240	115791240	1	+	0	0	1	0	0	0
chr4	116071574	116071574	1	+	0	0	1	0	0	0
chr4	118264246	118264246	1	-	0	0	0	0	0	2
chr4	118313461	118313461	1	-	0	0	2	0	0	0
chr4	118325753	118325753	1	+	0	0	0	0	1	0
chr4	118343616	118343616	1	+	0	0	1	0	0	0
chr4	118744587	118744587	1	-	0	0	0	1	0	0
chr4	118811449	118811449	1	+	0	0	0	1	0	0
chr4	120752151	120752151	1	+	0	0	0	0	0	1
chr4	121821219	121821219	1	-	0	0	0	0	2	0
chr4	122288988	122288988	1	+	0	0	0	3	0	0
chr4	123127846	123127846	1	-	0	0	0	1	0	0
chr4	125589444	125589444	1	-	0	1	0	0	0	0
chr4	126753956	126753956	1	-	0	0	0	1	0	0
chr4	127260842	127260842	1	+	0	3	0	0	0	0
chr4	128978402	128978402	1	+	0	0	1	0	0	0
chr4	128980428	128980428	1	+	0	0	0	0	1	0
chr4	128990501	128990501	1	+	0	0	0	0	0	1
chr4	129548170	129548170	1	+	0	0	0	0	0	3
chr4	129628296	129628296	1	-	0	2	0	0	0	0
chr4	130301002	130301002	1	+	0	0	0	1	0	0
chr4	132969808	132969808	1	-	0	0	0	1	0	0
chr4	136165188	136165188	1	-	0	4	0	0	0	0
chr4	137745106	137745106	1	-	0	0	0	0	0	4
chr4	138420341	138420341	1	+	0	1	0	0	0	0
chr4	139946554	139946554	1	-	0	0	0	0	0	2
chr4	140017907	140017907	1	-	0	0	0	2	0	0
chr4	142427007	142427007	1	+	0	0	0	0	0	2
chr4	145162656	145162656	1	+	0	2	0	0	0	0
chr4	146452076	146452076	1	-	0	0	0	0	1	0
chr4	147671121	147671121	1	-	0	0	0	0	0	2
chr4	147785723	147785723	1	-	0	0	0	0	0	2
chr4	147833141	147833141	1	+	0	0	0	0	0	1
chr4	150802235	150802235	1	+	0	1	0	0	0	0
chr4	152060909	152060909	1	+	0	0	0	0	2	0
chr4	152512321	152512321	1	+	0	0	0	2	0	0
chr4	152666810	152666810	1	-	0	0	0	0	2	0
chr4	156567246	156567246	1	+	0	0	0	0	0	3
chr4	156850598	156850598	1	-	0	0	0	0	0	1
chr4	158202892	158202892	1	-	0	0	0	1	0	0
chr4	161477533	161477533	1	+	0	0	2	0	0	0
chr4	161479003	161479003	1	+	0	0	0	1	0	0
chr4	168454495	168454495	1	-	0	0	2	0	0	0
chr4	169169691	169169691	1	-	0	0	0	0	1	0
chr4	169414823	169414823	1	-	0	0	0	0	0	2
chr4	169611088	169611088	1	-	0	0	0	0	3	0
chr4	170465662	170465662	1	+	0	0	0	1	0	0
chr4	170517092	170517092	1	+	0	0	2	0	0	0
chr4	173438372	173438372	1	-	0	0	0	2	0	0
chr4	174406723	174406723	1	+	0	4	0	0	0	0
chr4	174502154	174502154	1	+	0	0	0	0	0	1
chr4	174577727	174577727	1	-	0	0	0	0	0	1
chr4	174667334	174667334	1	-	0	0	0	2	0	0
chr4	174992742	174992742	1	+	0	0	0	1	0	0
chr4	177298441	177298441	1	-	0	0	0	0	1	0
chr4	177327317	177327317	1	-	0	0	0	1	0	0
chr4	179466665	179466665	1	-	0	0	0	1	0	0
chr4	179474777	179474777	1	-	0	1	0	0	0	0
chr4	179757239	179757239	1	-	0	0	1	0	0	0
chr4	184712453	184712453	1	-	0	0	0	0	0	3
chr4	190095512	190095512	1	-	0	1	0	0	0	0
chr5	366890	366890	1	-	0	2	0	0	0	0
chr5	888248	888248	1	+	0	0	0	1	0	0
chr5	4375708	4375708	1	+	0	0	0	0	1	0
chr5	5449297	5449297	1	-	0	0	0	0	1	0
chr5	14179978	14179978	1	+	0	0	0	1	0	0
chr5	14467839	14467839	1	-	0	0	0	0	0	1
chr5	17777562	17777562	1	+	0	0	0	0	1	0
chr5	18058646	18058646	1	+	0	0	0	0	0	3
chr5	19728838	19728838	1	-	0	0	0	0	1	0
chr5	23087897	23087897	1	-	0	0	0	0	0	2
chr5	24621409	24621409	1	-	0	0	0	0	1	0
chr5	24972653	24972653	1	-	0	0	0	0	0	1
chr5	25491698	25491698	1	-	0	0	1	0	0	0
chr5	25538695	25538695	1	+	0	0	0	0	1	0
chr5	26737191	26737191	1	-	0	0	0	0	0	3
chr5	26821405	26821405	1	-	0	0	0	2	0	0
chr5	26896156	26896156	1	-	0	0	0	0	0	1
chr5	27306478	27306478	1	-	0	0	1	0	0	0
chr5	31402449	31402449	1	+	0	0	0	0	1	0
chr5	31526928	31526928	1	-	0	0	0	0	1	0
chr5	32386486	32386486	1	+	0	0	0	0	1	0
chr5	32539976	32539976	1	-	0	0	0	2	0	0
chr5	34000809	34000809	1	-	0	0	2	0	0	0
chr5	35179843	35179843	1	+	0	0	1	0	0	0
chr5	35586661	35586661	1	+	0	0	0	0	0	1
chr5	35684499	35684499	1	+	0	0	0	0	0	2
chr5	36227077	36227077	1	-	0	0	0	0	1	0
chr5	36227373	36227373	1	+	0	0	0	0	0	1
chr5	36399383	36399383	1	+	0	0	0	0	0	2
chr5	36959410	36959410	1	+	0	0	1	0	0	0
chr5	38976773	38976773	1	-	0	0	0	0	0	2
chr5	39468062	39468062	1	+	0	2	0	0	0	0
chr5	40431861	40431861	1	+	0	0	0	0	1	0
chr5	40503641	40503641	1	+	0	0	0	0	1	0
chr5	40577286	40577286	1	-	0	0	0	0	0	2
chr5	41747472	41747472	1	+	0	0	0	0	1	0
chr5	42987067	42987067	1	+	0	0	0	0	1	0
chr5	44814107	44814107	1	-	0	0	0	0	0	1
chr5	50678617	50678617	1	+	0	0	0	0	1	0
chr5	50762911	50762911	1	-	0	0	0	1	0	0
chr5	51546114	51546114	1	+	0	0	0	1	0	0
chr5	53603842	53603842	1	-	0	2	0	0	0	0
chr5	54007323	54007323	1	+	0	0	2	0	0	0
chr5	55655037	55655037	1	+	0	0	0	0	0	1
chr5	61383302	61383302	1	-	0	0	0	0	0	2
chr5	62530649	62530649	1	+	0	0	0	2	0	0
chr5	64877782	64877782	1	-	0	0	0	0	0	1
chr5	66806450	66806450	1	+	0	1	0	0	0	0
chr5	72877481	72877481	1	+	0	0	0	0	0	2
chr5	72879797	72879797	1	-	0	0	2	0	0	0
chr5	80150534	80150534	1	-	0	0	1	0	0	0
chr5	82051737	82051737	1	+	0	0	0	1	0	0
chr5	82076405	82076405	1	+	0	0	2	0	0	0
chr5	82292351	82292351	1	-	0	0	0	0	0	1
chr5	83091895	83091895	1	-	0	0	0	0	1	0
chr5	84131761	84131761	1	-	0	0	0	0	1	0
chr5	84723132	84723132	1	-	0	0	0	1	0	0
chr5	86657165	86657165	1	+	0	1	0	0	0	0
chr5	88240906	88240906	1	+	0	0	0	1	0	0
chr5	88762498	88762498	1	-	0	1	0	0	0	0
chr5	93880637	93880637	1	-	0	0	0	0	0	1
chr5	95223603	95223603	1	-	0	0	0	0	0	1
chr5	95522894	95522894	1	+	0	0	0	0	1	0
chr5	95535594	95535594	1	+	0	0	0	2	0	0
chr5	95922043	95922043	1	+	0	0	0	0	0	1
chr5	96989503	96989503	1	+	0	0	0	0	0	2
chr5	99310187	99310187	1	+	0	0	0	0	1	0
chr5	100614502	100614502	1	+	0	0	0	0	2	0
chr5	100802138	100802138	1	-	0	0	0	0	0	3
chr5	101899048	101899048	1	+	0	0	2	0	0	0
chr5	103201004	103201004	1	-	0	0	0	0	2	0
chr5	108345240	108345240	1	-	0	0	0	0	1	0
chr5	109828387	109828387	1	-	0	0	0	0	0	1
chr5	114974499	114974499	1	-	0	1	0	0	0	0
chr5	116695186	116695186	1	-	0	1	0	0	0	0
chr5	119539639	119539639	1	+	0	0	0	0	0	3
chr5	122829859	122829859	1	+	0	0	0	0	1	0
chr5	124879442	124879442	1	-	0	0	0	0	0	1
chr5	126881051	126881051	1	+	0	0	0	0	2	0
chr5	131255643	131255643	1	-	0	0	0	0	0	2
chr5	132467877	132467877	1	-	0	0	0	0	0	1
chr5	134389616	134389616	1	-	0	0	0	1	0	0
chr5	136166351	136166351	1	+	0	0	1	0	0	0
chr5	137755891	137755891	1	-	0	0	0	0	0	1
chr5	140605154	140605154	1	+	0	0	0	1	0	0
chr5	140846632	140846632	1	-	0	0	0	0	0	1
chr5	142884101	142884101	1	-	0	0	0	0	1	0
chr5	144163753	144163753	1	-	0	0	0	0	1	0
chr5	145915544	145915544	1	+	0	0	0	0	0	1
chr5	146285689	146285689	1	-	0	0	0	0	1	0
chr5	146456057	146456057	1	-	0	0	0	0	2	0
chr5	146461939	146461939	1	-	0	0	0	2	0	0
chr5	157801919	157801919	1	+	0	0	0	0	2	2
chr5	159165094	159165094	1	-	0	0	0	1	0	0
chr5	160857117	160857117	1	-	0	4	0	0	0	0
chr5	163501385	163501385	1	-	0	0	1	0	0	0
chr5	164866696	164866696	1	-	0	0	3	0	0	0
chr5	164870846	164870846	1	+	0	0	0	0	0	1
chr5	165010802	165010802	1	+	0	1	0	0	0	0
chr5	165093128	165093128	1	-	0	0	0	1	0	0
chr5	165423485	165423485	1	-	0	0	0	0	0	1
chr5	173109334	173109334	1	+	0	0	0	0	0	4
chr5	173896517	173896517	1	-	0	0	0	1	0	0
chr5	176439234	176439234	1	-	0	0	0	0	3	0
chr5	176960448	176960448	1	-	0	0	0	1	0	0
chr5	177009969	177009969	1	+	0	0	0	0	0	2
chr5	177054748	177054748	1	+	0	0	0	0	1	0
chr5	177075178	177075178	1	+	0	0	0	0	0	2
chr5	177194309	177194309	1	+	0	0	0	0	1	0
chr5	177222940	177222940	1	+	0	0	0	2	0	0
chr5	177264676	177264676	1	-	0	0	0	0	0	1
chr5	177343287	177343287	1	-	0	0	0	1	0	0
chr5	177349436	177349436	1	+	0	0	0	0	0	2
chr5	177356105	177356105	1	-	0	0	0	0	1	0
chr5	177502008	177502008	1	-	0	0	1	0	0	0
chr5	177524224	177524224	1	+	0	0	0	1	0	0
chr5	177655887	177655887	1	-	0	0	0	0	1	0
chr5	178184125	178184125	1	+	0	0	0	1	0	0
chr5	178409561	178409561	1	+	0	2	0	0	0	0
chr5	178553289	178553289	1	+	0	0	0	2	0	0
chr5	178556627	178556627	1	+	0	0	0	0	0	1
chr5	179616941	179616941	1	+	0	0	0	0	2	0
chr5	179709060	179709060	1	+	0	0	1	0	0	0
chr5	179723293	179723293	1	-	0	0	0	0	0	1
chr5	179751158	179751158	1	-	0	0	0	1	0	0
chr5	179786162	179786162	1	+	0	0	0	3	0	0
chr5	180013068	180013068	1	-	0	2	0	0	0	0
chr5	180502577	180502577	1	-	0	0	0	0	0	1
chr6	2525258	2525258	1	-	0	3	0	0	0	0
chr6	2768777	2768777	1	-	0	0	0	0	0	1
chr6	5374763	5374763	1	+	0	0	0	0	0	1
chr6	7071608	7071608	1	+	0	1	0	0	0	0
chr6	8426183	8426183	1	-	0	2	0	0	0	0
chr6	8428458	8428458	1	+	0	0	0	0	0	1
chr6	13698107	13698107	1	+	0	0	0	0	2	0
chr6	15319653	15319653	1	+	0	0	0	0	1	0
chr6	15361134	15361134	1	+	0	0	1	0	0	0
chr6	16693795	16693795	1	+	0	0	0	2	0	0
chr6	16735758	16735758	1	-	0	0	0	0	0	1
chr6	16764787	16764787	1	-	0	0	0	0	0	1
chr6	20421730	20421730	1	+	0	0	0	0	2	0
chr6	20570826	20570826	1	+	0	0	0	2	0	0
chr6	20751219	20751219	1	-	0	0	0	0	0	3
chr6	26116291	26116291	1	+	0	0	0	1	0	0
chr6	27897560	27897560	1	-	0	0	0	1	0	0
chr6	29991036	29991036	1	+	0	0	1	0	0	0
chr6	30314832	30314832	1	-	0	0	0	0	0	2
chr6	30593920	30593920	1	+	0	0	0	1	0	0
chr6	30622137	30622137	1	+	0	0	0	0	1	0
chr6	30698986	30698986	1	-	0	0	0	1	0	0
chr6	31160791	31160791	1	+	0	0	0	0	1	0
chr6	31553921	31553921	1	+	0	0	1	0	0	0
chr6	31554847	31554847	1	-	0	0	0	0	2	0
chr6	31584878	31584878	1	-	0	0	0	0	3	0
chr6	31608699	31608699	1	-	0	0	0	0	0	1
chr6	31626577	31626577	1	+	0	0	0	0	1	0
chr6	31639218	31639218	1	-	0	0	0	0	0	2
chr6	31645954	31645954	1	+	0	0	0	0	1	0
chr6	31700821	31700821	1	+	0	0	0	1	0	0
chr6	31749050	31749050	1	-	0	0	0	2	0	0
chr6	31755711	31755711	1	+	0	0	1	0	0	0
chr6	31786427	31786427	1	+	0	0	0	0	1	0
chr6	31787369	31787369	1	-	0	0	0	0	0	1
chr6	31789098	31789098	1	-	0	0	0	3	0	0
chr6	31789232	31789232	1	+	0	0	0	0	2	0
chr6	31801035	31801035	1	+	0	0	0	1	0	0
chr6	31803090	31803090	1	-	0	0	1	0	0	0
chr6	31809066	31809066	1	+	0	0	0	0	0	4
chr6	31813452	31813452	1	-	0	1	0	0	0	0
chr6	31884934	31884934	1	-	0	0	0	0	1	0
chr6	31892372	31892372	1	-	0	0	2	0	0	0
chr6	31977941	31977941	1	+	0	0	0	0	3	0
chr6	32117690	32117690	1	+	0	0	0	1	0	0
chr6	32827635	32827635	1	+	0	0	0	1	0	0
chr6	33259460	33259460	1	+	0	0	0	0	0	4
chr6	33282073	33282073	1	-	0	0	0	0	3	0
chr6	33296149	33296149	1	+	0	0	0	0	1	0
chr6	33399783	33399783	1	+	0	2	0	0	0	0
chr6	34307028	34307028	1	-	0	0	0	3	0	0
chr6	34337409	34337409	1	-	0	0	0	0	0	3
chr6	34653377	34653377	1	-	0	0	0	0	0	1
chr6	34666998	34666998	1	-	0	0	0	1	0	0
chr6	34966290	34966290	1	-	0	0	2	0	0	0
chr6	35317436	35317436	1	+	0	0	0	0	2	0
chr6	35483118	35483118	1	+	0	0	0	0	1	0
chr6	35669760	35669760	1	+	0	0	3	0	0	0
chr6	35676910	35676910	1	+	0	0	0	3	0	0
chr6	35911942	35911942	1	+	0	0	0	0	0	2
chr6	36039188	36039188	1	+	0	0	0	0	0	1
chr6	36039583	36039583	1	-	0	0	1	0	0	0
chr6	36053924	36053924	1	+	0	3	0	0	0	0
chr6	37434570	37434570	1	-	0	0	0	0	1	0
chr6	37636042	37636042	1	-	0	0	0	0	0	1
chr6	37891864	37891864	1	+	0	0	0	0	0	2
chr6	41924026	41924026	1	-	0	0	0	0	1	0
chr6	42604257	42604257	1	+	0	0	0	0	1	0
chr6	42620378	42620378	1	+	0	0	3	0	0	0
chr6	42641128	42641128	1	+	0	0	0	1	0	0
chr6	42976633	42976633	1	+	0	0	1	0	3	0
chr6	43167785	43167785	1	+	0	3	0	0	0	0
chr6	43348251	43348251	1	-	0	0	0	0	2	0
chr6	43699426	43699426	1	+	0	0	0	1	0	0
chr6	43743603	43743603	1	-	0	0	0	0	0	1
chr6	44228143	44228143	1	-	0	0	0	0	1	0
chr6	45706233	45706233	1	-	0	0	0	0	0	2
chr6	53568002	53568002	1	+	0	0	0	1	0	0
chr6	53611890	53611890	1	-	0	0	0	0	0	2
chr6	56545298	56545298	1	+	0	0	0	0	0	1
chr6	57160671	57160671	1	-	0	0	1	0	0	0
chr6	63713064	63713064	1	-	0	0	1	0	0	0
chr6	66617791	66617791	1	-	0	0	0	0	0	1
chr6	67037351	67037351	1	-	0	0	0	1	0	0
chr6	69764904	69764904	1	+	0	2	0	0	0	0
chr6	70536065	70536065	1	-	0	0	0	0	0	2
chr6	72654435	72654435	1	-	0	0	0	0	2	0
chr6	72956830	72956830	1	+	0	0	0	0	3	0
chr6	73418443	73418443	1	+	0	0	0	0	2	0
chr6	75282623	75282623	1	+	0	0	0	0	0	1
chr6	75647363	75647363	1	+	0	0	0	0	1	0
chr6	79894375	79894375	1	-	0	0	0	0	0	3
chr6	80099116	80099116	1	+	0	0	1	0	0	0
chr6	81738393	81738393	1	-	0	0	0	0	1	0
chr6	81760976	81760976	1	-	0	0	0	0	0	1
chr6	81774948	81774948	1	-	0	0	3	0	1	0
chr6	83083214	83083214	1	-	0	0	0	0	0	3
chr6	83129208	83129208	1	-	0	0	0	0	0	3
chr6	83175497	83175497	1	-	0	0	2	0	0	0
chr6	84126503	84126503	1	+	0	0	0	0	0	2
chr6	85502632	85502632	1	-	0	0	1	0	0	0
chr6	85565094	85565094	1	+	0	0	0	0	2	0
chr6	86260579	86260579	1	-	0	0	0	0	0	2
chr6	87164452	87164452	1	-	0	0	0	0	0	3
chr6	87210623	87210623	1	-	0	0	0	0	0	1
chr6	89107893	89107893	1	+	0	0	1	0	0	0
chr6	90570125	90570125	1	+	0	0	0	0	2	0
chr6	92597965	92597965	1	+	0	0	0	5	0	0
chr6	92661451	92661451	1	+	0	0	0	0	1	0
chr6	95607400	95607400	1	-	0	0	0	0	1	0
chr6	101785661	101785661	1	+	0	0	0	2	0	0
chr6	104729798	104729798	1	+	0	0	0	0	0	2
chr6	106528607	106528607	1	+	0	0	2	0	0	0
chr6	106653248	106653248	1	-	0	0	2	0	0	0
chr6	107062691	107062691	1	-	0	0	0	0	0	2
chr6	108618520	108618520	1	-	0	0	0	0	0	2
chr6	110220073	110220073	1	+	0	0	0	0	0	3
chr6	110657623	110657623	1	+	0	0	0	0	0	1
chr6	111007235	111007235	1	+	0	0	0	0	2	0
chr6	111452057	111452057	1	+	0	0	0	2	0	0
chr6	113474595	113474595	1	-	0	0	0	0	0	1
chr6	113922902	113922902	1	+	0	0	1	0	0	0
chr6	116131012	116131012	1	+	0	0	0	1	0	0
chr6	116581772	116581772	1	-	0	0	0	0	0	4
chr6	116590690	116590690	1	-	0	0	2	0	0	0
chr6	117575406	117575406	1	+	0	0	0	0	0	2
chr6	119259395	119259395	1	+	0	0	0	0	2	0
chr6	121297162	121297162	1	-	0	0	0	1	0	0
chr6	122401334	122401334	1	-	0	0	0	0	2	0
chr6	125297183	125297183	1	-	0	0	0	0	1	0
chr6	126249200	126249200	1	-	0	0	0	2	0	0
chr6	135163785	135163785	1	-	0	0	0	0	1	0
chr6	135283726	135283726	1	-	0	0	0	2	0	0
chr6	135358289	135358289	1	-	0	2	0	0	0	0
chr6	135358791	135358791	1	+	0	0	0	1	0	0
chr6	135372396	135372396	1	-	0	0	0	0	0	1
chr6	135994373	135994373	1	-	0	1	0	0	0	0
chr6	137265676	137265676	1	-	0	3	0	0	0	0
chr6	138601573	138601573	1	+	0	0	0	0	0	1
chr6	138932760	138932760	1	+	0	0	0	0	2	0
chr6	138972198	138972198	1	-	0	0	0	0	0	2
chr6	139613678	139613678	1	+	0	0	1	0	0	0
chr6	139663466	139663466	1	+	0	0	0	0	1	0
chr6	141335966	141335966	1	-	0	0	0	1	0	0
chr6	141515474	141515474	1	-	0	0	3	0	0	0
chr6	141614714	141614714	1	+	0	0	0	1	0	0
chr6	143655940	143655940	1	-	0	1	0	0	0	0
chr6	144546410	144546410	1	+	0	0	0	0	0	2
chr6	144724665	144724665	1	-	0	0	2	0	0	0
chr6	144810076	144810076	1	+	0	0	0	0	0	2
chr6	144823851	144823851	1	+	0	0	0	0	0	3
chr6	145933967	145933967	1	-	0	0	0	0	0	1
chr6	147159572	147159572	1	-	0	0	0	0	1	0
chr6	147209590	147209590	1	-	0	0	0	1	0	0
chr6	147214659	147214659	1	-	0	0	0	2	0	0
chr6	147229583	147229583	1	+	0	0	0	0	1	0
chr6	147264801	147264801	1	-	0	0	0	0	1	0
chr6	147321352	147321352	1	-	0	0	0	0	2	0
chr6	151432729	151432729	1	+	0	0	0	0	1	0
chr6	154275091	154275091	1	-	0	0	0	0	0	1
chr6	154837798	154837798	1	-	0	0	0	0	0	2
chr6	155342728	155342728	1	-	0	0	0	0	0	2
chr6	158139668	158139668	1	+	0	0	1	0	0	0
chr6	158443240	158443240	1	-	0	0	0	0	0	1
chr6	159809082	159809082	1	-	0	0	0	0	1	0
chr6	160013129	160013129	1	+	0	0	0	1	0	0
chr6	161009708	161009708	1	-	0	0	0	0	0	2
chr6	168033924	168033924	1	-	0	0	0	0	0	1
chr6	169210306	169210306	1	-	0	0	0	1	0	0
chr6	169704289	169704289	1	+	0	0	0	1	0	0
chr6	170097992	170097992	1	-	0	1	0	0	0	0
chr6	170163566	170163566	1	-	0	0	0	0	0	1
chr7	97777	97777	1	-	0	0	1	0	0	0
chr7	874897	874897	1	+	0	0	0	1	0	0
chr7	1110454	1110454	1	+	0	0	0	1	0	0
chr7	1452228	1452228	1	+	0	0	1	0	0	0
chr7	1455860	1455860	1	-	0	0	0	0	0	3
chr7	1516886	1516886	1	+	0	0	0	0	1	0
chr7	1543880	1543880	1	+	0	0	0	0	0	3
chr7	1946160	1946160	1	+	0	0	0	0	1	0
chr7	1981428	1981428	1	+	0	0	0	0	1	0
chr7	2332199	2332199	1	-	0	0	0	0	1	0
chr7	2550282	2550282	1	-	0	0	0	0	0	1
chr7	2762452	2762452	1	-	0	0	1	0	0	0
chr7	2786044	2786044	1	+	0	0	0	1	0	0
chr7	3210500	3210500	1	+	0	0	0	0	0	1
chr7	4733419	4733419	1	+	0	0	0	0	3	0
chr7	5204075	5204075	1	-	0	0	0	0	1	0
chr7	5717006	5717006	1	+	0	0	0	2	0	0
chr7	5753638	5753638	1	-	0	0	0	0	0	1
chr7	6077203	6077203	1	+	0	0	0	1	0	0
chr7	6361945	6361945	1	-	0	0	0	1	0	0
chr7	7575160	7575160	1	-	0	1	0	0	0	0
chr7	7578622	7578622	1	+	0	0	0	2	0	0
chr7	9988060	9988060	1	-	0	0	0	2	0	0
chr7	10851739	10851739	1	+	0	0	0	2	0	0
chr7	11009579	11009579	1	-	0	0	0	1	0	0
chr7	11637778	11637778	1	-	0	0	2	0	0	0
chr7	12335894	12335894	1	+	0	0	1	0	0	0
chr7	12791723	12791723	1	-	0	0	0	0	0	3
chr7	14556460	14556460	1	+	0	0	0	0	1	0
chr7	15234592	15234592	1	-	0	0	1	0	0	0
chr7	16613536	16613536	1	-	0	0	0	1	0	0
chr7	17061030	17061030	1	-	0	0	1	0	0	0
chr7	17800294	17800294	1	-	0	0	2	0	0	0
chr7	17837327	17837327	1	-	0	0	0	0	0	3
chr7	18191649	18191649	1	-	0	0	0	1	0	0
chr7	18330673	18330673	1	+	0	0	0	0	0	3
chr7	19668385	19668385	1	-	0	0	0	2	0	0
chr7	19675339	19675339	1	+	0	0	1	0	0	0
chr7	21282753	21282753	1	-	0	0	2	0	0	0
chr7	22955318	22955318	1	-	0	0	0	0	1	0
chr7	23414784	23414784	1	+	0	0	0	0	0	1
chr7	24603890	24603890	1	+	0	0	2	0	0	0
chr7	24651303	24651303	1	-	0	0	0	0	0	1
chr7	27629727	27629727	1	-	0	0	0	0	1	0
chr7	27770015	27770015	1	+	0	0	1	0	0	0
chr7	27794357	27794357	1	-	0	0	0	0	2	0
chr7	30234356	30234356	1	-	0	0	2	0	0	0
chr7	30500188	30500188	1	+	0	0	0	0	0	2
chr7	30599813	30599813	1	-	0	0	0	0	0	2
chr7	31873111	31873111	1	+	0	3	0	0	0	0
chr7	32281378	32281378	1	-	0	0	0	1	0	0
chr7	32882425	32882425	1	+	0	0	0	0	2	0
chr7	33179280	33179280	1	+	0	0	0	2	0	0
chr7	35858228	35858228	1	+	0	0	0	0	3	0
chr7	36421670	36421670	1	-	0	0	0	0	0	3
chr7	37688608	37688608	1	-	0	0	0	0	0	1
chr7	37706734	37706734	1	-	0	4	0	0	0	0
chr7	38321188	38321188	1	-	0	0	0	0	1	0
chr7	39635017	39635017	1	+	0	0	0	0	0	2
chr7	39641578	39641578	1	+	0	0	0	0	1	0
chr7	39682252	39682252	1	+	0	0	0	1	0	0
chr7	39954642	39954642	1	+	0	0	0	1	0	0
chr7	40017459	40017459	1	+	0	0	0	0	0	4
chr7	40035695	40035695	1	+	0	0	0	0	1	0
chr7	40267033	40267033	1	+	0	0	0	0	1	0
chr7	40827905	40827905	1	+	0	1	0	0	0	0
chr7	41893791	41893791	1	+	0	0	0	2	0	0
chr7	42198732	42198732	1	-	0	0	0	0	0	1
chr7	42288211	42288211	1	+	0	0	0	1	0	0
chr7	42924567	42924567	1	+	0	0	1	0	0	0
chr7	43587799	43587799	1	+	0	0	0	0	0	2
chr7	43752056	43752056	1	-	0	0	1	0	0	0
chr7	44463335	44463335	1	-	0	0	0	0	1	0
chr7	44480186	44480186	1	+	0	0	0	0	0	1
chr7	44578476	44578476	1	+	0	0	2	0	0	0
chr7	44681150	44681150	1	-	0	0	0	1	0	0
chr7	44880109	44880109	1	+	0	0	0	0	2	0
chr7	47157287	47157287	1	+	0	0	2	0	0	0
chr7	50242241	50242241	1	+	0	0	0	0	1	0
chr7	50247826	50247826	1	-	0	0	0	0	0	2
chr7	55371237	55371237	1	+	0	0	0	0	0	2
chr7	64542778	64542778	1	-	0	0	0	0	0	1
chr7	73574803	73574803	1	-	0	0	1	0	0	0
chr7	73932346	73932346	1	+	0	0	0	0	0	1
chr7	74176506	74176506	1	+	0	0	0	2	0	0
chr7	74713408	74713408	1	-	0	0	1	0	0	0
chr7	74724214	74724214	1	-	0	0	0	0	0	2
chr7	75325930	75325930	1	+	0	0	0	0	1	0
chr7	77565237	77565237	1	-	0	0	0	1	0	0
chr7	77598043	77598043	1	-	0	0	1	0	0	0
chr7	79613416	79613416	1	+	0	0	0	0	0	2
chr7	81803554	81803554	1	-	0	0	0	1	0	0
chr7	81892875	81892875	1	+	0	0	0	2	0	0
chr7	83522616	83522616	1	+	0	0	2	0	0	0
chr7	84613617	84613617	1	-	0	0	0	0	0	2
chr7	84828647	84828647	1	+	0	0	0	0	1	0
chr7	85009541	85009541	1	+	0	0	0	2	0	0
chr7	85218852	85218852	1	+	0	0	0	3	0	0
chr7	87863315	87863315	1	+	0	0	0	0	1	0
chr7	88352732	88352732	1	+	0	0	0	1	0	0
chr7	91970035	91970035	1	+	0	0	0	1	0	0
chr7	92693068	92693068	1	+	0	0	0	0	0	1
chr7	92765282	92765282	1	+	0	0	0	2	0	0
chr7	93996838	93996838	1	+	0	1	0	0	0	0
chr7	97185705	97185705	1	+	0	0	0	2	0	0
chr7	100125549	100125549	1	-	0	1	0	0	0	0
chr7	100390925	100390925	1	-	0	0	0	1	0	0
chr7	100578245	100578245	1	+	0	1	0	0	0	0
chr7	100616506	100616506	1	+	0	0	0	0	0	1
chr7	100689160	100689160	1	-	0	1	0	0	0	0
chr7	100876954	100876954	1	+	0	0	1	0	0	0
chr7	101699488	101699488	1	-	0	0	0	0	0	1
chr7	102416587	102416587	1	-	0	0	2	0	0	0
chr7	105076737	105076737	1	+	0	0	0	0	0	2
chr7	107178065	107178065	1	+	0	0	0	0	2	0
chr7	109576501	109576501	1	-	0	0	0	0	2	0
chr7	111536526	111536526	1	-	0	0	0	0	0	1
chr7	112890191	112890191	1	+	0	0	0	1	0	0
chr7	113083153	113083153	1	+	0	0	0	0	1	0
chr7	113442410	113442410	1	+	0	1	0	0	0	0
chr7	113555201	113555201	1	-	0	0	0	0	2	0
chr7	114038307	114038307	1	+	0	0	0	0	2	0
chr7	115044395	115044395	1	-	0	0	2	0	0	0
chr7	116082984	116082984	1	+	0	0	0	1	0	0
chr7	117019767	117019767	1	-	0	0	0	0	1	0
chr7	118401437	118401437	1	-	0	0	0	0	1	0
chr7	118660150	118660150	1	-	0	0	3	0	0	0
chr7	118891922	118891922	1	-	0	0	0	1	0	0
chr7	119709437	119709437	1	+	0	0	0	0	0	2
chr7	123729829	123729829	1	+	0	1	0	0	0	0
chr7	124926014	124926014	1	-	0	0	1	0	0	0
chr7	125594375	125594375	1	+	0	1	0	0	0	0
chr7	126938357	126938357	1	-	0	0	0	0	0	2
chr7	127780254	127780254	1	+	0	0	0	0	3	0
chr7	127813191	127813191	1	+	0	0	0	0	5	0
chr7	128584652	128584652	1	+	0	0	0	0	2	0
chr7	128966137	128966137	1	+	0	0	0	0	0	1
chr7	130288001	130288001	1	+	0	0	0	0	0	1
chr7	130469778	130469778	1	-	0	0	0	1	0	0
chr7	131084754	131084754	1	+	0	0	0	3	0	0
chr7	131415383	131415383	1	-	0	0	0	2	0	0
chr7	132158312	132158312	1	+	0	0	0	0	0	1
chr7	133342469	133342469	1	-	0	0	1	0	0	0
chr7	133571317	133571317	1	+	0	0	0	0	0	1
chr7	133817979	133817979	1	-	0	0	0	0	1	0
chr7	135399610	135399610	1	-	0	0	0	1	0	0
chr7	135633143	135633143	1	-	0	0	1	0	0	0
chr7	139244073	139244073	1	+	0	0	0	0	1	0
chr7	139293200	139293200	1	-	0	0	0	0	1	0
chr7	139994261	139994261	1	-	0	0	2	0	0	0
chr7	141905464	141905464	1	-	0	0	0	0	1	0
chr7	146147526	146147526	1	-	0	0	0	0	0	2
chr7	146743045	146743045	1	+	0	0	0	0	1	0
chr7	148846186	148846186	1	-	0	0	0	0	0	1
chr7	151066375	151066375	1	+	0	0	0	0	3	0
chr7	151487299	151487299	1	+	0	0	0	0	0	2
chr7	152338453	152338453	1	-	0	0	0	0	0	1
chr7	156734760	156734760	1	-	0	0	0	2	0	0
chr7	156764953	156764953	1	+	0	0	0	0	2	0
chr7	157179056	157179056	1	-	0	0	0	0	0	3
chr8	10761883	10761883	1	+	0	1	0	0	0	0
chr8	11787471	11787471	1	-	0	0	0	1	0	0
chr8	12740139	12740139	1	+	0	2	0	0	0	0
chr8	12743284	12743284	1	-	0	0	0	0	0	1
chr8	17242219	17242219	1	+	0	0	1	0	0	0
chr8	17270234	17270234	1	+	0	0	0	0	0	1
chr8	20890806	20890806	1	+	0	0	0	0	0	5
chr8	22244555	22244555	1	+	0	0	0	0	0	2
chr8	22485285	22485285	1	-	0	0	0	0	0	1
chr8	24351239	24351239	1	+	0	0	0	2	0	0
chr8	28129138	28129138	1	+	0	0	0	2	0	0
chr8	28960542	28960542	1	-	0	0	2	0	0	0
chr8	28975644	28975644	1	+	0	0	0	0	0	1
chr8	28989403	28989403	1	-	0	0	1	0	0	0
chr8	29552491	29552491	1	-	0	0	0	1	0	0
chr8	30649908	30649908	1	-	0	0	0	0	3	0
chr8	31110856	31110856	1	-	0	0	0	0	0	3
chr8	33561001	33561001	1	+	0	0	0	0	1	0
chr8	34814581	34814581	1	-	0	0	0	0	3	0
chr8	34835465	34835465	1	-	0	0	0	0	1	0
chr8	38045452	38045452	1	-	0	0	0	0	0	1
chr8	38935350	38935350	1	+	0	0	0	0	0	3
chr8	47324160	47324160	1	-	0	0	0	0	0	3
chr8	47631232	47631232	1	-	0	0	0	0	0	1
chr8	47682162	47682162	1	+	0	0	2	0	0	0
chr8	47785536	47785536	1	-	0	0	0	1	0	0
chr8	47932773	47932773	1	-	0	0	2	0	0	0
chr8	48055851	48055851	1	+	0	0	1	0	0	0
chr8	51347396	51347396	1	-	0	0	0	0	0	1
chr8	52625310	52625310	1	-	0	0	1	0	0	0
chr8	55839171	55839171	1	+	0	0	1	0	0	0
chr8	56178651	56178651	1	+	0	0	0	0	0	2
chr8	58580017	58580017	1	-	0	0	2	0	0	0
chr8	61596531	61596531	1	-	0	1	0	0	0	0
chr8	63305129	63305129	1	+	0	0	0	0	1	0
chr8	64853168	64853168	1	+	0	0	0	0	0	1
chr8	64937926	64937926	1	+	0	0	0	2	0	0
chr8	65055455	65055455	1	+	0	0	0	0	0	3
chr8	65815518	65815518	1	+	0	0	0	0	0	3
chr8	66797950	66797950	1	-	0	0	0	0	1	0
chr8	67224942	67224942	1	+	0	0	0	0	0	2
chr8	67601317	67601317	1	+	0	0	0	0	0	1
chr8	70252685	70252685	1	+	0	0	0	5	0	0
chr8	73473701	73473701	1	-	0	1	0	0	0	0
chr8	73622216	73622216	1	-	0	0	0	0	1	0
chr8	74052621	74052621	1	+	0	0	0	1	0	0
chr8	74205526	74205526	1	-	0	0	0	0	0	1
chr8	80126180	80126180	1	+	0	0	0	0	1	0
chr8	81718557	81718557	1	+	0	0	0	1	0	0
chr8	84379754	84379754	1	+	0	0	0	0	0	3
chr8	84857458	84857458	1	-	0	3	0	0	0	0
chr8	85124309	85124309	1	+	0	0	0	0	2	0
chr8	86385359	86385359	1	+	0	0	0	0	0	1
chr8	87019209	87019209	1	-	0	0	1	0	0	0
chr8	89768076	89768076	1	-	0	0	0	0	2	0
chr8	89961600	89961600	1	-	0	0	0	0	2	0
chr8	89971857	89971857	1	-	0	0	0	0	0	1
chr8	90241031	90241031	1	-	0	0	0	2	0	0
chr8	92871867	92871867	1	+	0	0	1	0	0	0
chr8	94748303	94748303	1	-	0	0	0	0	2	0
chr8	95030955	95030955	1	+	0	0	0	0	1	0
chr8	95035212	95035212	1	-	0	4	0	0	0	0
chr8	97662100	97662100	1	+	0	0	0	3	0	0
chr8	98142898	98142898	1	-	0	0	1	0	0	0
chr8	98747580	98747580	1	+	0	3	0	0	0	0
chr8	99135978	99135978	1	+	0	0	0	1	0	0
chr8	99277575	99277575	1	+	0	0	0	0	0	1
chr8	99596922	99596922	1	+	0	0	0	2	0	0
chr8	100269453	100269453	1	-	0	0	2	0	0	0
chr8	100931021	100931021	1	+	0	0	0	0	0	5
chr8	101780191	101780191	1	+	0	0	0	0	0	3
chr8	102271340	102271340	1	-	0	0	0	0	2	0
chr8	103411946	103411946	1	-	0	0	0	0	1	0
chr8	104546711	104546711	1	-	0	0	0	0	1	0
chr8	106143075	106143075	1	-	0	0	0	1	0	0
chr8	106730915	106730915	1	-	0	0	0	1	0	0
chr8	107700778	107700778	1	-	0	0	2	0	0	0
chr8	107838645	107838645	1	-	0	0	0	0	0	1
chr8	108179791	108179791	1	+	0	0	1	0	0	0
chr8	108648008	108648008	1	-	0	0	0	0	1	0
chr8	109293864	109293864	1	+	0	0	0	3	0	0
chr8	109326612	109326612	1	-	0	0	0	2	0	0
chr8	110719975	110719975	1	+	0	2	0	0	0	0
chr8	111768797	111768797	1	-	0	0	0	1	0	0
chr8	113231818	113231818	1	-	0	0	1	0	0	0
chr8	113827056	113827056	1	+	0	0	0	0	0	3
chr8	114790460	114790460	1	-	0	0	2	0	0	0
chr8	115225275	115225275	1	+	0	0	1	0	0	0
chr8	115413747	115413747	1	-	0	0	0	0	2	0
chr8	116696463	116696463	1	-	0	0	0	1	0	0
chr8	116865716	116865716	1	-	0	0	0	2	0	0
chr8	119791641	119791641	1	+	0	0	0	1	0	0
chr8	119818051	119818051	1	-	0	0	0	0	0	1
chr8	120069836	120069836	1	+	0	0	0	0	0	3
chr8	123332039	123332039	1	+	0	0	0	0	0	2
chr8	123345684	123345684	1	+	0	0	0	1	0	0
chr8	123394722	123394722	1	+	0	0	0	0	2	0
chr8	124819209	124819209	1	+	0	0	0	0	0	1
chr8	125379463	125379463	1	-	0	0	0	0	0	1
chr8	127325201	127325201	1	-	0	0	0	1	0	0
chr8	129051291	129051291	1	-	0	0	1	0	0	0
chr8	129132515	129132515	1	+	0	0	0	0	0	2
chr8	129159428	129159428	1	-	0	0	2	0	0	0
chr8	129563015	129563015	1	-	0	0	0	0	1	0
chr8	129569080	129569080	1	+	0	0	0	0	0	2
chr8	129869990	129869990	1	+	0	0	0	0	0	1
chr8	130264883	130264883	1	+	0	0	3	0	0	0
chr8	131570344	131570344	1	+	0	1	0	0	0	0
chr8	131966888	131966888	1	-	0	3	0	0	0	0
chr8	138309579	138309579	1	+	0	0	0	0	2	0
chr8	141434648	141434648	1	-	0	0	0	0	0	1
chr8	143293146	143293146	1	-	0	0	1	0	0	0
chr8	143338481	143338481	1	-	0	0	0	0	0	2
chr8	143340390	143340390	1	-	0	0	0	0	1	0
chr8	143346859	143346859	1	+	0	0	0	0	1	0
chr8	143358509	143358509	1	+	0	0	2	0	0	0
chr8	143365286	143365286	1	-	0	0	0	1	0	0
chr8	143442990	143442990	1	+	0	0	0	1	0	0
chr8	143470782	143470782	1	+	0	0	0	0	3	0
chr8	143484263	143484263	1	+	0	0	1	0	0	0
chr8	143531654	143531654	1	+	0	0	0	0	2	0
chr8	143968000	143968000	1	-	0	0	0	0	1	0
chr8	144075771	144075771	1	+	0	0	0	0	0	1
chr8	144097038	144097038	1	-	0	0	0	1	0	0
chr8	144155248	144155248	1	+	0	0	0	0	0	2
chr8	144155677	144155677	1	+	0	0	0	0	0	1
chr8	144156296	144156296	1	+	0	0	0	1	0	0
chr8	144158836	144158836	1	+	0	0	0	3	0	0
chr8	144160236	144160236	1	-	0	0	0	0	0	2
chr8	144160274	144160274	1	-	0	0	2	0	0	0
chr8	144165866	144165866	1	+	0	0	0	0	0	3
chr8	144251471	144251471	1	-	0	0	0	2	0	0
chr8	144314184	144314184	1	+	0	0	0	0	0	6
chr8	144384088	144384088	1	+	0	1	0	0	0	0
chr8	144403029	144403029	1	+	0	4	0	0	0	0
chr8	144430749	144430749	1	-	0	0	0	0	0	2
chr8	144460538	144460538	1	-	0	2	0	0	0	0
chr8	144491996	144491996	1	-	0	0	0	0	3	0
chr8	144514686	144514686	1	-	0	0	0	1	0	0
chr8	144525048	144525048	1	+	0	0	2	0	0	0
chr8	144746352	144746352	1	+	0	0	0	1	0	0
chr8	144751167	144751167	1	+	0	0	2	0	0	0
chr8	144751197	144751197	1	-	0	1	0	0	0	0
chr8	144751988	144751988	1	+	0	0	2	0	0	0
chr8	144752278	144752278	1	+	0	0	0	1	0	0
chr8	144783109	144783109	1	-	0	0	0	0	0	2
chr8	144791380	144791380	1	-	0	0	0	1	0	0
chr8	144835999	144835999	1	+	0	0	4	0	0	0
chr8	144848966	144848966	1	+	0	0	0	1	0	0
chr8	145061449	145061449	1	+	0	1	0	0	0	0
chr9	40407	40407	1	+	0	1	0	0	0	0
chr9	2108707	2108707	1	-	0	0	0	1	0	0
chr9	2177461	2177461	1	-	0	0	0	0	1	0
chr9	3479745	3479745	1	-	0	0	0	0	0	1
chr9	3494415	3494415	1	-	0	0	0	2	0	0
chr9	5953474	5953474	1	+	0	0	0	0	1	0
chr9	5969032	5969032	1	-	0	0	0	0	0	2
chr9	6418320	6418320	1	+	0	3	0	0	0	0
chr9	6489755	6489755	1	-	0	0	0	1	0	0
chr9	7956060	7956060	1	-	0	0	0	0	1	0
chr9	19095604	19095604	1	-	0	0	0	0	0	3
chr9	19175105	19175105	1	+	0	0	0	0	0	2
chr9	26148186	26148186	1	+	0	0	0	0	2	0
chr9	27546734	27546734	1	-	0	0	0	2	0	0
chr9	32473687	32473687	1	+	0	2	0	0	0	0
chr9	35517505	35517505	1	-	0	0	0	0	0	2
chr9	35522885	35522885	1	+	0	0	0	0	2	0
chr9	36044131	36044131	1	-	0	0	0	0	0	2
chr9	36068638	36068638	1	-	0	0	0	1	0	0
chr9	36585128	36585128	1	-	0	0	0	0	1	0
chr9	37143826	37143826	1	-	0	0	0	2	0	1
chr9	37224230	37224230	1	-	0	0	0	0	0	2
chr9	37233390	37233390	1	-	0	0	0	0	0	1
chr9	37241593	37241593	1	-	0	0	0	0	0	2
chr9	37243551	37243551	1	+	0	0	1	0	0	0
chr9	68678152	68678152	1	-	1	0	0	0	0	0
chr9	70276408	70276408	1	+	0	0	0	0	0	2
chr9	71926450	71926450	1	-	0	0	0	0	2	0
chr9	73161916	73161916	1	+	0	0	0	0	0	2
chr9	76626044	76626044	1	-	0	2	0	2	0	0
chr9	77243199	77243199	1	-	0	0	2	0	0	0
chr9	77276389	77276389	1	-	0	0	0	0	1	0
chr9	78015440	78015440	1	-	0	0	0	0	2	0
chr9	83665173	83665173	1	-	0	0	0	0	0	1
chr9	83669061	83669061	1	-	0	0	0	0	2	0
chr9	83978046	83978046	1	+	0	0	0	3	0	0
chr9	85974890	85974890	1	-	0	2	0	0	0	0
chr9	86276988	86276988	1	-	0	0	0	0	0	1
chr9	90002132	90002132	1	-	0	0	0	0	0	2
chr9	92297602	92297602	1	-	0	2	0	0	0	0
chr9	92329251	92329251	1	-	0	0	1	0	0	0
chr9	95932852	95932852	1	-	0	1	0	0	0	0
chr9	97434527	97434527	1	+	0	0	0	0	1	0
chr9	97440750	97440750	1	-	0	0	0	0	1	0
chr9	97932667	97932667	1	+	0	0	0	0	0	1
chr9	99149084	99149084	1	+	0	0	2	0	0	0
chr9	100212544	100212544	1	+	0	0	0	3	0	0
chr9	100390825	100390825	1	-	0	0	0	0	2	0
chr9	104997838	104997838	1	-	0	0	0	0	0	2
chr9	105618363	105618363	1	-	0	0	0	0	0	4
chr9	106396659	106396659	1	+	0	1	0	0	0	0
chr9	108424474	108424474	1	+	0	0	1	0	0	0
chr9	108994062	108994062	1	-	0	4	0	0	0	0
chr9	110042352	110042352	1	-	0	0	0	0	0	1
chr9	112265135	112265135	1	-	0	2	0	0	0	0
chr9	112688518	112688518	1	+	0	0	0	0	0	3
chr9	113180833	113180833	1	-	0	0	2	0	0	0
chr9	117688747	117688747	1	-	0	0	0	1	0	0
chr9	121143496	121143496	1	+	0	2	0	0	0	0
chr9	121275246	121275246	1	+	0	0	0	0	2	0
chr9	121354065	121354065	1	+	0	0	0	0	0	1
chr9	123012812	123012812	1	+	0	4	0	0	0	0
chr9	123777073	123777073	1	+	0	2	0	0	0	0
chr9	124597505	124597505	1	+	0	0	0	0	1	0
chr9	125057623	125057623	1	+	0	0	0	0	0	3
chr9	125821190	125821190	1	+	0	0	0	1	0	0
chr9	127364008	127364008	1	-	0	0	0	0	0	1
chr9	127804663	127804663	1	+	0	0	0	0	2	0
chr9	128075770	128075770	1	-	0	0	0	1	0	0
chr9	128157522	128157522	1	-	0	0	1	0	0	0
chr9	128176111	128176111	1	-	0	0	3	0	0	0
chr9	128685930	128685930	1	-	0	0	2	0	0	0
chr9	129809699	129809699	1	-	2	2	0	0	0	0
chr9	129898405	129898405	1	+	0	0	0	3	0	0
chr9	129914297	129914297	1	-	0	0	0	0	0	2
chr9	129942786	129942786	1	+	0	0	0	0	0	1
chr9	130000617	130000617	1	-	0	0	2	0	0	0
chr9	130001363	130001363	1	+	0	0	0	0	1	0
chr9	130027357	130027357	1	+	0	0	0	0	0	2
chr9	131179543	131179543	1	+	0	0	0	0	0	2
chr9	131647447	131647447	1	-	0	0	0	0	0	2
chr9	131691305	131691305	1	+	0	0	1	0	0	0
chr9	132292066	132292066	1	+	0	0	0	0	1	0
chr9	133053308	133053308	1	-	0	0	0	0	2	0
chr9	133350729	133350729	1	+	0	0	0	0	0	2
chr9	134197415	134197415	1	-	0	0	0	1	0	0
chr9	134215201	134215201	1	-	0	0	0	0	0	2
chr9	135831888	135831888	1	+	0	0	0	0	2	0
chr9	136064845	136064845	1	-	0	0	0	0	0	1
chr9	136070375	136070375	1	+	0	0	0	1	0	0
chr9	136223177	136223177	1	+	0	0	0	0	0	2
chr9	136242106	136242106	1	+	0	0	0	0	0	1
chr9	136376229	136376229	1	-	0	0	0	3	0	0
chr9	136394371	136394371	1	-	0	0	0	0	0	1
chr9	136407623	136407623	1	-	0	0	2	0	0	0
chr9	136408902	136408902	1	-	0	5	0	0	0	0
chr9	136412524	136412524	1	+	0	0	0	0	1	0
chr9	136423254	136423254	1	-	0	0	0	0	0	1
chr9	136443376	136443376	1	+	0	0	0	0	1	0
chr9	136453669	136453669	1	-	0	0	0	1	0	0
chr9	136462474	136462474	1	+	0	0	0	2	0	0
chr9	136548706	136548706	1	-	0	0	0	0	2	0
chr9	136813507	136813507	1	+	0	0	4	0	0	0
chr9	136819454	136819454	1	-	0	0	0	0	2	0
chr9	136819673	136819673	1	+	0	0	0	0	1	0
chr9	136851680	136851680	1	-	0	1	0	0	0	0
chr9	136889268	136889268	1	+	0	1	0	0	0	0
chr9	136914103	136914103	1	-	0	0	0	0	0	1
chr9	136931839	136931839	1	-	0	0	0	0	1	3
chr9	136932905	136932905	1	+	0	0	0	2	0	0
chr9	136934029	136934029	1	+	0	0	0	2	0	0
chr9	137073094	137073094	1	-	0	1	0	0	0	0
chr9	137125659	137125659	1	-	0	0	0	1	0	0
chr9	137198308	137198308	1	-	0	0	1	0	0	0
chr9	137260942	137260942	1	-	0	0	0	0	0	2
chr9	137633905	137633905	1	+	0	0	0	0	1	0
chr9	137638527	137638527	1	+	0	0	0	2	0	0
chr9	137641205	137641205	1	+	0	0	0	1	0	0
chr9	137657943	137657943	1	+	0	0	0	2	0	0
chr9	137683913	137683913	1	+	0	0	0	0	0	2
chr9	137779284	137779284	1	-	0	0	0	1	0	0
chr10	2809129	2809129	1	+	0	0	0	1	0	0
chr10	5611976	5611976	1	+	0	0	0	0	0	1
chr10	6822288	6822288	1	-	0	0	1	0	0	0
chr10	11478066	11478066	1	-	0	0	0	2	0	0
chr10	14775800	14775800	1	+	0	0	0	0	1	0
chr10	16461959	16461959	1	-	0	0	2	0	0	0
chr10	23431955	23431955	1	+	0	1	0	0	0	0
chr10	26852339	26852339	1	+	0	0	0	2	0	0
chr10	27531129	27531129	1	-	0	0	0	2	0	0
chr10	30916219	30916219	1	-	0	0	0	0	2	0
chr10	32282699	32282699	1	+	0	1	0	0	0	0
chr10	32934850	32934850	1	-	0	0	0	0	0	2
chr10	34335308	34335308	1	-	0	0	0	1	0	0
chr10	34337674	34337674	1	-	0	0	2	0	0	0
chr10	34539416	34539416	1	-	0	1	0	0	0	0
chr10	35543549	35543549	1	+	0	0	0	3	0	0
chr10	42919223	42919223	1	-	0	2	0	0	0	0
chr10	48409837	48409837	1	+	0	0	0	0	2	0
chr10	61395338	61395338	1	+	0	0	0	0	1	0
chr10	61919724	61919724	1	-	0	0	0	0	1	0
chr10	61941810	61941810	1	+	0	0	0	0	1	0
chr10	62530611	62530611	1	+	0	0	0	2	0	0
chr10	62542554	62542554	1	+	0	0	0	0	0	1
chr10	67891518	67891518	1	-	0	0	0	3	0	0
chr10	68915924	68915924	1	-	0	0	0	0	1	0
chr10	69046352	69046352	1	+	0	0	0	0	0	1
chr10	70150702	70150702	1	+	0	0	0	0	0	1
chr10	72179209	72179209	1	+	0	0	1	0	0	0
chr10	72622776	72622776	1	+	0	0	0	2	0	0
chr10	72644317	72644317	1	+	0	0	0	1	0	0
chr10	72825819	72825819	1	-	0	0	0	0	1	0
chr10	72856218	72856218	1	-	0	0	0	0	2	0
chr10	73044051	73044051	1	+	0	0	0	0	0	1
chr10	73062796	73062796	1	-	0	0	0	0	0	1
chr10	73538320	73538320	1	+	0	1	0	0	0	0
chr10	73982267	73982267	1	-	0	0	0	0	0	1
chr10	74551908	74551908	1	-	0	0	0	1	0	0
chr10	74634231	74634231	1	+	0	0	2	0	0	0
chr10	74976091	74976091	1	+	0	0	0	0	1	0
chr10	77983424	77983424	1	+	0	0	0	0	0	3
chr10	79090949	79090949	1	+	0	1	0	0	0	0
chr10	80464321	80464321	1	-	0	0	0	0	0	1
chr10	80483505	80483505	1	+	0	0	0	0	0	2
chr10	80581569	80581569	1	-	0	0	0	0	0	1
chr10	84373297	84373297	1	+	0	4	0	0	0	0
chr10	87509447	87509447	1	-	0	2	0	0	0	0
chr10	87511065	87511065	1	-	0	2	0	0	0	0
chr10	87896286	87896286	1	+	0	0	0	0	0	5
chr10	87923018	87923018	1	+	0	0	0	0	1	0
chr10	87954046	87954046	1	+	0	0	0	0	0	1
chr10	88377111	88377111	1	-	0	0	0	0	0	5
chr10	88546939	88546939	1	-	0	0	0	0	1	0
chr10	89709726	89709726	1	+	0	0	0	0	0	3
chr10	91256658	91256658	1	-	0	0	0	0	0	4
chr10	91831272	91831272	1	-	0	0	0	2	0	0
chr10	92502370	92502370	1	+	0	0	0	1	0	0
chr10	92524844	92524844	1	+	0	0	0	0	1	0
chr10	92550942	92550942	1	-	0	0	1	0	0	0
chr10	92926968	92926968	1	-	0	0	2	0	0	0
chr10	93501061	93501061	1	+	0	0	0	0	0	1
chr10	93685404	93685404	1	+	0	0	0	1	0	0
chr10	96050913	96050913	1	-	0	0	0	1	0	0
chr10	96696426	96696426	1	-	0	0	0	3	0	0
chr10	96952208	96952208	1	+	0	0	0	0	0	3
chr10	98143342	98143342	1	+	0	0	0	1	0	0
chr10	99745516	99745516	1	+	0	0	2	0	0	0
chr10	100364098	100364098	1	+	0	0	0	1	0	0
chr10	100539253	100539253	1	-	0	0	0	0	2	0
chr10	100961363	100961363	1	+	0	0	0	0	1	0
chr10	101523639	101523639	1	+	0	0	0	1	0	0
chr10	101944900	101944900	1	-	0	0	1	0	0	0
chr10	102281672	102281672	1	+	0	0	0	0	0	2
chr10	102390841	102390841	1	-	0	0	0	0	0	1
chr10	102534286	102534286	1	+	0	0	0	0	0	1
chr10	103101088	103101088	1	-	0	0	0	1	0	0
chr10	103160344	103160344	1	-	0	0	0	0	0	4
chr10	103185339	103185339	1	-	0	0	0	1	0	0
chr10	103998967	103998967	1	-	0	0	0	1	0	0
chr10	107708839	107708839	1	-	0	0	1	0	0	0
chr10	108415962	108415962	1	+	0	0	3	0	0	0
chr10	114443631	114443631	1	-	0	0	0	1	0	0
chr10	114957013	114957013	1	-	0	0	0	0	0	2
chr10	117378795	117378795	1	+	0	0	0	0	2	0
chr10	118352873	118352873	1	-	0	0	1	0	0	0
chr10	119109660	119109660	1	-	0	3	0	0	0	0
chr10	119116783	119116783	1	-	0	0	0	0	1	0
chr10	121213220	121213220	1	-	0	0	0	0	0	1
chr10	124764699	124764699	1	-	0	0	0	0	1	0
chr10	125737680	125737680	1	+	0	0	0	2	0	0
chr10	126359828	126359828	1	+	0	0	1	0	0	0
chr10	130138753	130138753	1	+	0	0	0	2	0	0
chr10	131906182	131906182	1	+	0	0	0	2	1	0
chr10	132326943	132326943	1	-	0	0	0	0	1	0
chr10	132510765	132510765	1	+	0	0	0	1	0	0
chr10	132571962	132571962	1	+	0	0	0	0	0	1
chr10	133040940	133040940	1	+	0	0	0	0	0	1
chr11	242190	242190	1	+	0	0	0	1	0	0
chr11	242728	242728	1	+	0	0	0	1	0	0
chr11	656906	656906	1	-	0	0	0	1	0	0
chr11	752003	752003	1	-	0	0	0	3	0	0
chr11	4063555	4063555	1	-	0	0	0	0	0	3
chr11	4118249	4118249	1	+	0	0	0	0	0	3
chr11	4592957	4592957	1	-	0	1	0	0	0	0
chr11	6674613	6674613	1	+	0	0	0	0	1	0
chr11	8656257	8656257	1	+	0	0	0	0	0	1
chr11	9305086	9305086	1	-	0	0	2	0	0	0
chr11	9677401	9677401	1	-	0	0	0	0	0	2
chr11	10058516	10058516	1	-	0	0	0	0	1	0
chr11	13726764	13726764	1	-	0	0	0	1	0	0
chr11	14830438	14830438	1	-	0	0	0	0	1	0
chr11	27425191	27425191	1	+	0	0	6	0	0	0
chr11	28016979	28016979	1	+	0	0	2	0	0	0
chr11	28327866	28327866	1	+	0	0	3	0	0	0
chr11	29109909	29109909	1	+	0	3	0	0	0	0
chr11	31430057	31430057	1	-	0	0	0	0	0	1
chr11	31626539	31626539	1	+	0	0	0	2	0	0
chr11	31631758	31631758	1	-	0	0	0	1	0	0
chr11	31666720	31666720	1	-	0	1	0	0	0	0
chr11	33100012	33100012	1	+	0	0	0	1	0	0
chr11	33288164	33288164	1	+	0	0	2	0	0	0
chr11	34103496	34103496	1	+	0	0	0	0	0	1
chr11	35097322	35097322	1	-	0	4	0	0	0	0
chr11	35213361	35213361	1	+	0	0	0	1	0	0
chr11	35741675	35741675	1	+	0	0	0	2	0	0
chr11	42522298	42522298	1	-	1	0	0	0	0	0
chr11	43333609	43333609	1	-	0	0	0	0	2	0
chr11	43406887	43406887	1	+	0	0	0	0	0	1
chr11	43463393	43463393	1	+	0	2	0	0	0	0
chr11	43754454	43754454	1	+	0	0	0	0	1	0
chr11	46067268	46067268	1	+	0	0	0	0	2	0
chr11	46317488	46317488	1	+	0	1	0	0	0	0
chr11	46419243	46419243	1	-	0	0	0	1	0	0
chr11	46560639	46560639	1	+	0	0	0	0	1	0
chr11	46632261	46632261	1	+	0	0	0	0	1	0
chr11	46783644	46783644	1	+	0	0	3	0	0	2
chr11	47225210	47225210	1	+	0	0	0	0	0	2
chr11	47232016	47232016	1	+	0	0	0	0	0	1
chr11	47315355	47315355	1	+	0	0	2	0	0	0
chr11	47763923	47763923	1	+	0	0	0	1	0	0
chr11	47806863	47806863	1	+	0	0	0	2	0	0
chr11	57685176	57685176	1	+	0	0	0	0	0	3
chr11	58195313	58195313	1	+	0	0	0	0	0	1
chr11	58572082	58572082	1	+	0	0	0	0	0	1
chr11	58583143	58583143	1	+	0	0	2	0	0	0
chr11	59214339	59214339	1	+	0	1	0	0	0	0
chr11	59968415	59968415	1	+	0	0	0	0	0	1
chr11	61344948	61344948	1	+	0	0	0	3	0	0
chr11	61583283	61583283	1	-	0	2	0	0	0	0
chr11	62348680	62348680	1	+	0	0	0	1	0	0
chr11	62359209	62359209	1	+	0	0	0	0	1	0
chr11	62589974	62589974	1	+	0	0	0	0	3	0
chr11	62721242	62721242	1	-	0	0	0	2	0	0
chr11	62815559	62815559	1	+	0	0	0	0	0	1
chr11	62844899	62844899	1	-	0	0	0	0	2	0
chr11	62865300	62865300	1	-	0	0	0	0	0	2
chr11	62870524	62870524	1	+	0	0	1	0	0	1
chr11	62871397	62871397	1	-	0	0	0	0	0	1
chr11	62872753	62872753	1	-	0	0	0	0	1	0
chr11	63658692	63658692	1	-	0	0	0	0	0	3
chr11	63859288	63859288	1	-	0	1	0	0	2	0
chr11	63900966	63900966	1	-	0	0	0	0	2	0
chr11	64197052	64197052	1	-	0	0	1	0	0	0
chr11	64215046	64215046	1	+	0	0	0	0	1	0
chr11	64219369	64219369	1	-	0	0	0	4	0	0
chr11	64243722	64243722	1	-	0	0	0	0	1	0
chr11	64266603	64266603	1	+	0	0	0	2	0	0
chr11	64308873	64308873	1	+	0	0	1	0	0	0
chr11	64310288	64310288	1	-	0	1	0	0	0	0
chr11	64310599	64310599	1	-	0	1	0	0	0	0
chr11	64313120	64313120	1	+	0	0	0	0	2	0
chr11	64726813	64726813	1	-	0	0	0	0	1	0
chr11	64735126	64735126	1	+	0	0	0	0	2	0
chr11	64738822	64738822	1	-	0	0	0	0	1	0
chr11	64770501	64770501	1	+	0	0	0	0	0	4
chr11	64773195	64773195	1	-	0	2	0	0	0	0
chr11	64780913	64780913	1	+	0	0	0	0	1	0
chr11	64781706	64781706	1	+	0	0	1	0	0	0
chr11	64783414	64783414	1	-	0	0	0	0	0	3
chr11	65099624	65099624	1	-	0	0	1	0	0	0
chr11	65101066	65101066	1	+	0	0	0	0	0	3
chr11	65102281	65102281	1	-	0	0	0	1	0	0
chr11	65127489	65127489	1	+	0	0	0	0	1	0
chr11	65128741	65128741	1	-	0	0	0	0	0	1
chr11	65156263	65156263	1	+	0	0	0	0	1	0
chr11	65191610	65191610	1	-	0	0	0	0	1	0
chr11	65194120	65194120	1	-	0	0	0	0	0	4
chr11	65195760	65195760	1	+	0	0	0	2	0	0
chr11	65199321	65199321	1	-	0	3	0	0	0	0
chr11	65203710	65203710	1	+	0	0	3	0	0	0
chr11	65263890	65263890	1	-	0	0	0	0	2	0
chr11	65276204	65276204	1	-	0	0	0	3	0	0
chr11	65436228	65436228	1	-	0	0	0	0	1	0
chr11	65473642	65473642	1	+	0	0	0	1	0	0
chr11	65495263	65495263	1	+	0	0	4	0	0	0
chr11	65495435	65495435	1	-	0	0	0	1	0	0
chr11	65495880	65495880	1	-	0	0	0	0	2	0
chr11	65584671	65584671	1	-	0	0	0	0	0	3
chr11	65598882	65598882	1	-	0	0	0	0	0	1
chr11	65600336	65600336	1	+	0	0	0	0	2	0
chr11	65722344	65722344	1	-	0	0	0	0	1	0
chr11	65749006	65749006	1	-	0	0	1	0	0	0
chr11	65773244	65773244	1	+	0	0	0	0	1	0
chr11	65862259	65862259	1	-	0	3	0	0	0	0
chr11	65924052	65924052	1	-	0	0	0	2	0	0
chr11	65928481	65928481	1	+	0	0	0	1	0	0
chr11	65929473	65929473	1	+	0	0	0	0	0	3
chr11	65974181	65974181	1	-	0	0	0	0	2	0
chr11	66056073	66056073	1	+	0	0	0	0	0	2
chr11	66106952	66106952	1	+	0	0	0	0	0	1
chr11	66111804	66111804	1	-	0	0	0	0	0	2
chr11	66243132	66243132	1	+	0	0	1	0	0	0
chr11	66272972	66272972	1	-	0	0	0	2	0	0
chr11	66314737	66314737	1	-	0	0	0	0	1	0
chr11	66662371	66662371	1	+	0	0	0	1	0	0
chr11	66670674	66670674	1	-	0	0	0	0	3	0
chr11	66671984	66671984	1	+	0	0	0	0	1	0
chr11	67127999	67127999	1	+	0	0	0	0	0	1
chr11	67226370	67226370	1	+	0	0	0	3	0	0
chr11	67291388	67291388	1	-	0	0	0	3	0	0
chr11	67293887	67293887	1	-	0	0	0	0	0	1
chr11	67296141	67296141	1	-	0	0	0	0	0	3
chr11	67395261	67395261	1	+	0	0	0	1	0	0
chr11	67405762	67405762	1	+	0	0	0	0	0	3
chr11	67406408	67406408	1	+	0	4	0	0	0	0
chr11	67433118	67433118	1	+	0	0	3	0	0	0
chr11	68035068	68035068	1	-	0	1	0	0	0	0
chr11	68086559	68086559	1	+	0	0	0	0	1	0
chr11	68094402	68094402	1	-	0	0	0	0	1	0
chr11	68195848	68195848	1	+	0	0	0	0	0	2
chr11	68296676	68296676	1	+	0	1	0	0	0	0
chr11	68486827	68486827	1	-	0	0	0	0	0	1
chr11	68758602	68758602	1	-	0	0	0	2	0	2
chr11	70354855	70354855	1	-	0	0	0	0	0	2
chr11	72060604	72060604	1	-	0	0	0	0	0	3
chr11	72088779	72088779	1	-	0	0	0	1	0	0
chr11	72681399	72681399	1	-	0	0	0	1	0	0
chr11	72777367	72777367	1	-	0	0	0	0	0	1
chr11	72895901	72895901	1	+	0	0	0	1	0	0
chr11	72933030	72933030	1	+	0	1	0	0	0	0
chr11	72966443	72966443	1	+	0	0	0	1	0	0
chr11	72997713	72997713	1	-	0	0	0	0	0	1
chr11	73075783	73075783	1	-	0	0	1	0	0	0
chr11	73146072	73146072	1	-	0	0	0	0	1	0
chr11	73247444	73247444	1	+	0	0	3	0	0	0
chr11	73263779	73263779	1	-	0	1	0	0	0	0
chr11	73688665	73688665	1	+	0	0	0	0	0	2
chr11	74145982	74145982	1	-	0	0	0	0	3	0
chr11	74189005	74189005	1	+	0	4	0	0	0	0
chr11	74232003	74232003	1	-	0	0	0	0	0	1
chr11	74765859	74765859	1	-	0	0	0	0	2	0
chr11	74842277	74842277	1	+	0	0	0	0	1	0
chr11	75337595	75337595	1	+	0	0	0	0	0	1
chr11	76025297	76025297	1	+	0	0	0	0	0	1
chr11	78437790	78437790	1	+	0	0	0	0	0	1
chr11	82852926	82852926	1	-	0	0	2	0	0	0
chr11	85307267	85307267	1	-	0	0	0	2	0	0
chr11	85635981	85635981	1	-	0	0	0	0	1	0
chr11	88022982	88022982	1	-	0	0	1	0	0	0
chr11	93677434	93677434	1	-	0	0	0	1	0	0
chr11	93794645	93794645	1	-	0	0	0	0	0	1
chr11	94559514	94559514	1	+	0	0	2	0	0	0
chr11	95180084	95180084	1	-	0	0	0	0	0	1
chr11	95290065	95290065	1	-	0	0	0	0	2	0
chr11	95475506	95475506	1	+	0	0	0	1	0	0
chr11	99254388	99254388	1	+	0	0	0	0	0	3
chr11	99258243	99258243	1	+	0	0	0	0	2	0
chr11	102148884	102148884	1	-	0	0	0	0	0	2
chr11	102363037	102363037	1	+	0	0	0	0	0	2
chr11	103059395	103059395	1	-	0	0	0	0	3	0
chr11	104058454	104058454	1	-	0	0	0	1	0	0
chr11	104677311	104677311	1	-	0	1	0	0	0	0
chr11	105060170	105060170	1	-	0	0	3	0	0	0
chr11	105192968	105192968	1	-	0	0	0	1	0	0
chr11	107285232	107285232	1	-	0	0	0	0	0	1
chr11	107291511	107291511	1	-	0	0	1	0	0	0
chr11	108859657	108859657	1	+	0	0	0	1	0	0
chr11	109910361	109910361	1	-	0	0	2	0	0	0
chr11	110261652	110261652	1	-	0	2	0	0	0	0
chr11	114099478	114099478	1	+	0	0	1	0	0	0
chr11	116990647	116990647	1	-	0	0	2	0	0	0
chr11	117985064	117985064	1	+	0	0	3	0	0	0
chr11	118040902	118040902	1	+	0	0	0	0	3	0
chr11	118395938	118395938	1	-	0	0	0	0	0	1
chr11	118453782	118453782	1	+	0	0	1	0	0	0
chr11	118460355	118460355	1	+	0	0	0	1	0	0
chr11	119261812	119261812	1	+	0	0	0	1	0	0
chr11	121419531	121419531	1	+	0	0	0	0	0	2
chr11	121458400	121458400	1	-	0	0	0	0	2	0
chr11	122339570	122339570	1	-	0	0	0	0	0	1
chr11	122811687	122811687	1	+	0	0	0	0	1	0
chr11	125021302	125021302	1	+	0	4	0	0	0	0
chr11	128053535	128053535	1	-	0	0	0	0	1	0
chr11	129955786	129955786	1	-	0	0	0	0	1	0
chr11	130264611	130264611	1	-	0	0	0	4	0	0
chr11	133741316	133741316	1	-	0	1	0	0	0	0
chr11	134178455	134178455	1	-	0	0	0	0	2	0
chr12	334569	334569	1	+	0	0	0	0	0	2
chr12	340650	340650	1	+	0	0	0	1	0	0
chr12	606716	606716	1	+	0	0	2	0	0	0
chr12	773407	773407	1	+	0	0	0	1	0	0
chr12	1044761	1044761	1	-	0	2	0	0	0	0
chr12	2286634	2286634	1	-	0	0	0	0	0	2
chr12	2365512	2365512	1	-	0	0	0	0	0	1
chr12	4667350	4667350	1	-	0	0	0	2	0	0
chr12	6377361	6377361	1	+	0	0	0	0	0	1
chr12	6409497	6409497	1	+	0	0	0	0	1	0
chr12	6513182	6513182	1	-	0	4	0	0	0	0
chr12	6514607	6514607	1	+	0	0	1	0	0	0
chr12	6590227	6590227	1	-	0	0	0	3	0	0
chr12	6751582	6751582	1	+	0	0	0	0	0	3
chr12	6877393	6877393	1	-	0	0	1	0	0	0
chr12	6887527	6887527	1	+	0	3	0	0	0	0
chr12	6888634	6888634	1	-	0	0	0	0	1	0
chr12	6992268	6992268	1	+	0	0	0	0	1	0
chr12	7008550	7008550	1	+	0	0	0	0	0	1
chr12	7106723	7106723	1	+	0	0	0	0	1	0
chr12	7889168	7889168	1	-	0	0	0	0	1	0
chr12	9690735	9690735	1	-	0	0	0	0	1	0
chr12	9789784	9789784	1	-	0	0	3	0	0	0
chr12	9799674	9799674	1	-	0	0	0	0	2	0
chr12	9979929	9979929	1	-	0	0	2	0	0	0
chr12	9995135	9995135	1	-	0	0	0	0	1	0
chr12	9996949	9996949	1	+	0	0	0	0	2	0
chr12	10056496	10056496	1	+	0	0	0	0	0	1
chr12	11671026	11671026	1	-	0	0	0	0	1	0
chr12	11768157	11768157	1	+	0	0	1	0	0	0
chr12	14780004	14780004	1	-	0	0	0	2	0	0
chr12	21452660	21452660	1	+	0	0	0	0	2	0
chr12	22468760	22468760	1	-	0	0	1	0	0	0
chr12	22476887	22476887	1	-	0	1	0	0	0	0
chr12	24150419	24150419	1	+	0	0	1	0	0	0
chr12	25057101	25057101	1	-	0	0	0	0	1	0
chr12	26421143	26421143	1	+	0	0	0	0	0	1
chr12	26936301	26936301	1	+	0	0	0	1	0	0
chr12	26961072	26961072	1	-	0	0	0	0	1	0
chr12	27077253	27077253	1	-	0	0	0	0	1	0
chr12	28231294	28231294	1	+	0	0	0	0	0	1
chr12	28258577	28258577	1	+	0	0	0	0	0	2
chr12	29438053	29438053	1	+	0	0	0	0	0	2
chr12	29759458	29759458	1	-	0	0	0	0	0	1
chr12	31840916	31840916	1	+	0	0	0	0	0	1
chr12	32538434	32538434	1	-	0	0	1	0	0	0
chr12	38402770	38402770	1	-	0	0	0	1	0	0
chr12	40134081	40134081	1	-	0	0	0	0	0	1
chr12	40215674	40215674	1	-	0	2	0	0	0	0
chr12	40303005	40303005	1	+	0	1	0	0	0	0
chr12	42180978	42180978	1	+	0	0	0	0	1	0
chr12	42734668	42734668	1	+	0	0	0	0	0	4
chr12	43108309	43108309	1	+	0	0	0	0	1	0
chr12	45735030	45735030	1	-	0	0	1	0	0	0
chr12	47670342	47670342	1	+	0	0	0	0	0	1
chr12	48101939	48101939	1	-	0	0	0	0	1	0
chr12	48649114	48649114	1	-	0	0	0	0	0	3
chr12	48709931	48709931	1	-	0	0	1	2	0	0
chr12	48827279	48827279	1	-	0	1	0	0	0	0
chr12	48942501	48942501	1	+	0	0	1	0	0	0
chr12	48951729	48951729	1	+	0	0	0	0	0	3
chr12	49010225	49010225	1	+	0	0	0	1	0	0
chr12	49023035	49023035	1	+	0	0	0	0	0	4
chr12	49036458	49036458	1	+	0	1	0	0	0	0
chr12	49133533	49133533	1	+	0	0	0	1	0	0
chr12	49209648	49209648	1	-	0	0	0	0	1	0
chr12	49223835	49223835	1	-	0	0	2	0	0	0
chr12	49225413	49225413	1	+	0	0	0	1	0	0
chr12	49454051	49454051	1	+	0	0	0	0	0	1
chr12	50016239	50016239	1	+	0	0	0	0	0	3
chr12	50527749	50527749	1	-	0	0	0	0	0	1
chr12	50805651	50805651	1	-	0	0	0	0	3	0
chr12	53014394	53014394	1	-	0	0	0	1	0	0
chr12	53024290	53024290	1	-	0	0	0	0	1	0
chr12	53336606	53336606	1	-	0	0	0	0	0	1
chr12	53386252	53386252	1	+	0	0	0	0	1	0
chr12	53396187	53396187	1	+	0	0	0	0	1	0
chr12	53413712	53413712	1	+	0	0	0	0	1	0
chr12	54244525	54244525	1	+	0	0	0	0	1	0
chr12	54266998	54266998	1	+	0	2	0	0	0	0
chr12	54275978	54275978	1	+	0	0	0	0	0	2
chr12	54300268	54300268	1	-	0	2	0	0	0	0
chr12	54378448	54378448	1	-	0	0	0	0	2	0
chr12	54495774	54495774	1	-	0	0	0	0	0	2
chr12	54513939	54513939	1	-	0	0	0	0	0	1
chr12	54515525	54515525	1	+	0	0	0	0	1	0
chr12	55802275	55802275	1	+	0	0	1	0	0	0
chr12	55920401	55920401	1	-	0	0	0	1	0	0
chr12	55924674	55924674	1	-	0	0	2	0	0	0
chr12	56017159	56017159	1	-	0	0	0	2	0	0
chr12	56115456	56115456	1	-	0	0	0	0	0	4
chr12	56138126	56138126	1	+	0	0	3	0	0	0
chr12	56169721	56169721	1	-	0	0	0	0	3	0
chr12	56618929	56618929	1	+	0	0	0	2	0	0
chr12	56707593	56707593	1	-	0	0	1	0	0	0
chr12	57413026	57413026	1	-	0	0	0	0	0	3
chr12	57504686	57504686	1	-	0	0	0	0	0	1
chr12	58966950	58966950	1	-	0	0	0	0	0	2
chr12	59512138	59512138	1	-	0	0	0	0	0	1
chr12	60031434	60031434	1	-	0	2	0	0	0	0
chr12	60403846	60403846	1	+	0	0	0	2	0	0
chr12	66337507	66337507	1	+	0	2	0	0	0	0
chr12	67892402	67892402	1	+	0	0	0	0	1	0
chr12	68360636	68360636	1	-	0	0	0	0	3	0
chr12	69366297	69366297	1	+	0	0	0	0	2	0
chr12	69813877	69813877	1	-	0	0	0	2	0	0
chr12	70035202	70035202	1	+	0	0	0	1	0	0
chr12	70280698	70280698	1	+	0	0	0	0	2	0
chr12	74536004	74536004	1	+	0	1	0	0	0	0
chr12	75402542	75402542	1	-	0	0	0	0	2	0
chr12	76351608	76351608	1	-	0	0	0	0	0	3
chr12	76388894	76388894	1	-	0	0	0	0	1	0
chr12	78011429	78011429	1	-	0	0	0	0	0	4
chr12	78039847	78039847	1	+	0	0	0	0	1	0
chr12	79940306	79940306	1	+	0	0	0	1	0	0
chr12	80911872	80911872	1	+	0	0	2	0	0	0
chr12	81947394	81947394	1	+	0	1	0	0	0	0
chr12	88043137	88043137	1	-	0	0	0	0	0	1
chr12	88488034	88488034	1	-	0	0	2	0	0	0
chr12	88526237	88526237	1	+	0	0	0	2	0	0
chr12	88899672	88899672	1	+	0	0	1	0	0	0
chr12	89300999	89300999	1	+	0	0	0	1	0	0
chr12	90066626	90066626	1	-	0	0	2	0	0	0
chr12	90760477	90760477	1	+	0	0	0	0	0	1
chr12	91304639	91304639	1	-	0	0	0	0	0	1
chr12	91869373	91869373	1	-	0	0	0	0	0	1
chr12	92775697	92775697	1	+	0	0	0	0	0	1
chr12	92834762	92834762	1	+	0	0	3	0	0	0
chr12	92843720	92843720	1	-	0	0	0	1	0	0
chr12	96315359	96315359	1	+	0	0	0	0	1	0
chr12	101359698	101359698	1	+	0	0	0	1	0	0
chr12	101819639	101819639	1	+	0	0	0	1	0	0
chr12	103891857	103891857	1	-	0	0	0	1	0	0
chr12	104121193	104121193	1	-	0	0	0	3	0	0
chr12	107750633	107750633	1	+	0	0	0	0	1	0
chr12	109975191	109975191	1	+	0	4	0	0	0	0
chr12	110356447	110356447	1	-	0	0	0	0	0	1
chr12	110726310	110726310	1	+	0	0	0	0	0	1
chr12	110736188	110736188	1	-	0	0	0	2	0	0
chr12	111513184	111513184	1	+	0	0	0	0	0	1
chr12	111717115	111717115	1	+	0	0	0	1	0	0
chr12	118342360	118342360	1	-	0	2	0	0	0	0
chr12	119748191	119748191	1	+	0	0	0	0	2	0
chr12	120134438	120134438	1	+	0	0	0	0	1	0
[truncated: 1,346 more rows]
