# Supplementary material for: IS-Seq: a bioinformatics pipeline for integration sites analysis with comprehensive abundance quantification methods
Source: BMC Bioinformatics. 2023 Jul 18;24:286. doi: 10.1186/s12859-023-05390-1 (PMC10354991; doi:10.1186/s12859-023-05390-1)
Supplement: Supplementary file 3 — Additional file 3: Raw data relative to Tables 1-5, Figures 4-7, Supplementary Table S9 and Supplementary Figures S2, S4-S6. [file 12859_2023_5390_MOESM3_ESM.zip › Additional_file3/INSP_Frag_mle_on_INSP_data_raw_abundance_Table1_Figure4_raw_data.xls]

## Sheet: INSP_Frag_mle_on_INSP_data_raw_
INSP.mle.grouped.gr.seqnames	INSP.mle.grouped.gr.start	INSP.mle.grouped.gr.end	INSP.mle.grouped.gr.width	INSP.mle.grouped.gr.strand	INSP.mle.grouped.gr.clone1.1	INSP.mle.grouped.gr.clone1.2	INSP.mle.grouped.gr.clone1.3	INSP.mle.grouped.gr.clone1.4	INSP.mle.grouped.gr.clone2.1	INSP.mle.grouped.gr.clone2.2	INSP.mle.grouped.gr.clone2.3	INSP.mle.grouped.gr.clone2.4	INSP.mle.grouped.gr.clone3.1	INSP.mle.grouped.gr.clone3.2	INSP.mle.grouped.gr.clone3.3	INSP.mle.grouped.gr.clone3.4	INSP.mle.grouped.gr.clone4.1	INSP.mle.grouped.gr.clone4.2	INSP.mle.grouped.gr.clone4.3	INSP.mle.grouped.gr.clone4.4	INSP.mle.grouped.gr.clone7.1	INSP.mle.grouped.gr.clone7.2	INSP.mle.grouped.gr.clone7.3	INSP.mle.grouped.gr.clone7.4	INSP.mle.grouped.gr.pool1.1	INSP.mle.grouped.gr.pool1.2	INSP.mle.grouped.gr.pool1.3	INSP.mle.grouped.gr.pool1.4	INSP.mle.grouped.gr.pool2.1	INSP.mle.grouped.gr.pool2.2	INSP.mle.grouped.gr.pool2.3	INSP.mle.grouped.gr.pool2.4	INSP.mle.grouped.gr.pool3.1	INSP.mle.grouped.gr.pool3.2	INSP.mle.grouped.gr.pool3.3	INSP.mle.grouped.gr.pool3.4
chr1	52699701	52699701	1	+	32	23	33	33	0	0	0	0	0	0	0	0	0	0	0	0	0	0	0	0	2	2	11	6	11	11	6	6	1	2	0	4
chr1	148889089	148889089	1	+	0	0	0	0	0	0	0	0	0	0	0	0	0	0	0	0	2	11	3	11	17	12	14	8	10	5	9	7	21	41	29	21
chr1	153461600	153461600	1	-	0	0	0	0	0	0	0	0	0	0	0	0	44	48	61	66	0	0	0	0	10	9	14	3	9	3	12	6	2	3	6	4
chr3	52363483	52363483	1	-	0	0	0	0	0	0	0	0	1	0	0	0	0	0	0	0	0	0	0	0	0	0	0	0	0	0	0	0	0	0	0	0
chr8	145352262	145352262	1	+	0	0	0	0	0	0	0	0	0	0	0	0	0	0	1	0	0	0	0	0	0	0	0	0	0	0	0	0	0	0	0	0
chr12	122199560	122199560	1	+	0	0	0	0	0	0	0	0	0	0	0	0	0	0	0	0	0	0	0	0	0	0	0	0	0	1	0	0	0	0	0	0
chr17	18146337	18146337	1	-	0	0	0	1	0	0	0	0	0	0	0	0	0	0	0	0	0	0	0	0	0	0	0	0	0	0	0	0	0	0	0	0
chr17	77440128	77440128	1	+	0	0	0	0	45	65	73	60	0	0	0	0	0	0	0	0	0	0	0	0	8	10	5	9	6	3	9	7	4	8	6	5
chr19	1330530	1330530	1	+	0	0	0	0	0	0	0	0	31	31	34	18	0	0	0	0	0	0	0	0	9	10	8	8	18	21	26	28	0	0	0	0
