# Supplementary material for: IS-Seq: a bioinformatics pipeline for integration sites analysis with comprehensive abundance quantification methods
Source: BMC Bioinformatics. 2023 Jul 18;24:286. doi: 10.1186/s12859-023-05390-1 (PMC10354991; doi:10.1186/s12859-023-05390-1)
Supplement: Supplementary file 3 — Additional file 3: Raw data relative to Tables 1-5, Figures 4-7, Supplementary Table S9 and Supplementary Figures S2, S4-S6. [file 12859_2023_5390_MOESM3_ESM.zip › Additional_file3/CL6_uniq_cluster_Frag_MLE_SST80_Supplementary_Figure_5_raw_data.xls]

seqnames	start	strand	MLE
chr19	49461738	-	53	63.85542169
chr_cluster1	start_cluster1	strand_cluster1	22	26.5060241
chr16	737475	-	5	6.024096386
chr9	129809699	-	2	2.409638554
chr1	1480064	-	1	1.204819277
			83
