# Supplementary material for: IS-Seq: a bioinformatics pipeline for integration sites analysis with comprehensive abundance quantification methods
Source: BMC Bioinformatics. 2023 Jul 18;24:286. doi: 10.1186/s12859-023-05390-1 (PMC10354991; doi:10.1186/s12859-023-05390-1)
Supplement: Supplementary file 3 — Additional file 3: Raw data relative to Tables 1-5, Figures 4-7, Supplementary Table S9 and Supplementary Figures S2, S4-S6. [file 12859_2023_5390_MOESM3_ESM.zip › Additional_file3/CL6_uniq_cluster_Frag_MLE_SST0_Supplementary_Figure_5_raw_data.xls]

seqnames	start	strand	MLE	%	ID
chr19	49461738	-	386	53.38865837	chr19_49461738_-
chr_cluster1	start_cluster1	strand_cluster1	322	44.53665284	chr_cluster1_start_cluster1_strand_cluster1
chr16	737475	-	8	1.106500692	chr16_737475_-
chr9	129809699	-	5	0.691562932	chr9_129809699_-
chr1	1480064	-	1	0.138312586	chr1_1480064_-
chr8	138724437	-	1	0.138312586	chr8_138724437_-
			723
