# Supplementary material for: IS-Seq: a bioinformatics pipeline for integration sites analysis with comprehensive abundance quantification methods
Source: BMC Bioinformatics. 2023 Jul 18;24:286. doi: 10.1186/s12859-023-05390-1 (PMC10354991; doi:10.1186/s12859-023-05390-1)
Supplement: Supplementary file 3 — Additional file 3: Raw data relative to Tables 1-5, Figures 4-7, Supplementary Table S9 and Supplementary Figures S2, S4-S6. [file 12859_2023_5390_MOESM3_ESM.zip › Additional_file3/IS_1000_Read_filterNo_IS_Supplementary_Figure_2_raw_data.xls]

seqnames	position	strand	expected_abundance	estimated_abundance	gene
chr1	100235820	-	251	251	ENSG00000285530
chr1	101457704	+	297	297	LINC01307
chr1	107369291	+	324	324	NTNG1
chr1	111100430	-	258	258	DRAM2
chr1	114153190	+	297	297	SYT6
chr1	114565157	+	330	330	BCAS2
chr1	117372396	+	284	284	MAN1A2
chr1	119223924	-	235	235	WARS2-AS1
chr1	120527467	+	287	287	PDE4DIPP2
chr1	124177437	-	84	25	LINC01691
chr1	146822515	-	273	272	HYDIN2
chr1	149480741	+	291	288	ENSG00000286185
chr1	152675471	-	281	281	LCE2C
chr1	155543882	-	282	282	ASH1L
chr1	155604590	+	312	312	MSTO1
chr1	158951463	-	248	248	PYHIN1
chr1	16221382	-	281	281	ANO7L1
chr1	162679594	+	306	306	DDR2
chr1	166116183	-	281	281	FAM78B
chr1	166913128	+	281	281	ILDR2
chr1	172350585	-	291	291	DNM3
chr1	176276525	-	289	289	COP1-DT
chr1	17633234	-	247	247	ARHGEF10L
chr1	176789633	+	288	288	PAPPA2
chr1	179598300	-	271	271	TDRD5
chr1	182508883	+	302	301	RGSL1
chr1	1846862	-	269	269	GNB1
chr1	187393073	+	295	295	LINC01036
chr1	18774630	-	274	274	PAX7
chr1	189951606	+	291	291	ENSG00000230987
chr1	189995939	+	293	293	ENSG00000230987
chr1	191469950	+	320	320	LINC01680
chr1	192459095	+	320	320	ENSG00000285280
chr1	201206887	+	304	304	IGFN1
chr1	204440053	-	266	266	PIK3C2B
chr1	20673587	+	330	330	KIF17
chr1	210803017	-	260	260	KCNH1
chr1	215334696	-	280	280	VDAC1P10
chr1	21612295	+	330	330	RAP1GAP
chr1	220611096	-	248	248	MARK1
chr1	222651351	+	314	314	MIA3
chr1	223874839	+	285	285	ACTBP11
chr1	223973027	-	274	274	GTF2IP20
chr1	230267165	-	280	280	GALNT2
chr1	23254835	+	317	317	ENSG00000215381
chr1	233406176	-	269	269	MAP3K21
chr1	240660396	-	265	265	ENSG00000234872
chr1	24144323	+	309	309	IL22RA1
chr1	245651234	-	266	266	KIF26B
chr1	248224255	-	272	272	OR2M4
chr1	2571948	+	291	291	ENSG00000225931
chr1	30421988	-	271	271	ENSG00000231949
chr1	30845227	-	282	282	RN7SKP91
chr1	35133815	+	309	309	ENSG00000284640
chr1	36283814	+	298	298	THRAP3
chr1	36451989	-	261	261	OSCP1
chr1	37537710	-	296	296	SNIP1
chr1	37725150	+	329	329	EPHA10
chr1	44492929	-	302	302	RNF220
chr1	47985954	+	328	328	TRABD2B
chr1	53089211	+	289	289	SLC1A7
chr1	5592547	-	281	281	ENSG00000236948
chr1	57500133	+	286	286	DAB1
chr1	60941821	-	267	267	NFIA
chr1	63875873	+	306	306	ROR1
chr1	66608964	+	322	322	SGIP1
chr1	69891073	+	312	312	LRRC7
chr1	73949913	+	304	304	ENSG00000285778
chr1	74309716	+	293	293	FPGT-TNNI3K
chr1	76310780	-	267	267	ST6GALNAC3
chr1	79310131	+	302	302	ENSG00000235011
chr1	85229418	-	291	291	C1orf52
chr1	87031329	-	249	249	ENSG00000267561
chr1	92624152	-	280	280	EVI5
chr1	93446166	+	306	306	FNBP1L
chr1	99681114	-	271	271	PALMD
chr10	101841146	+	309	309	KCNIP2
chr10	104423230	-	280	280	CFAP58
chr10	105760722	+	305	305	LINC02627
chr10	111265120	+	315	315	BTBD7P2
chr10	113160114	+	292	292	TCF7L2
chr10	114565858	+	296	296	ABLIM1
chr10	115681792	+	295	295	ATRNL1
chr10	118568708	+	357	357	SLC25A18P1
chr10	120465416	+	308	308	PLPP4
chr10	121333940	-	280	280	RN7SKP167
chr10	12242841	-	293	293	CDC123
chr10	129287936	+	302	302	ENSG00000225424
chr10	129662810	+	339	339	MGMT
chr10	131360413	-	269	269	TCERG1L
chr10	13224102	+	296	296	UCMA
chr10	14192389	-	267	267	FRMD4A
chr10	15674709	+	306	306	ITGA8
chr10	22243449	-	248	248	ENSG00000279631
chr10	30305860	-	299	299	ENSG00000259994
chr10	31062697	+	335	335	ENSG00000287564
chr10	33853300	+	301	301	RPL23P11
chr10	37277520	+	304	304	LINC00993
chr10	41108456	+	330	330	KSR1P1
chr10	4331627	-	274	274	LINC00703
chr10	45788365	+	353	353	WASHC2C
chr10	46340848	-	275	275	AGAP14P
chr10	49727000	+	332	332	OGDHL
chr10	55056211	-	256	256	PCDH15
chr10	56132682	+	306	306	ZWINT
chr10	58051050	+	302	302	ENSG00000232115
chr10	58961494	+	294	294	LINC00844
chr10	677982	-	268	268	DIP2C
chr10	68983822	+	296	296	DDX21
chr10	70188521	-	276	276	RPS25P9
chr10	74786809	+	319	319	ENSG00000272748
chr10	75603374	+	305	305	ENSG00000286715
chr10	76236530	-	280	280	LRMDA
chr10	7706274	-	282	282	ITIH2
chr10	81841872	+	334	334	ENSG00000287358
chr10	82398206	-	248	248	NRG3
chr10	90305406	-	267	267	LINC01374
chr10	93840174	-	300	300	LGI1
chr10	9548667	-	281	281	HSP90AB7P
chr11	102045545	+	281	281	CFAP300
chr11	107791578	-	286	286	SLC35F2
chr11	112549358	-	258	258	LINC02763
chr11	113968466	+	304	304	HTR3A
chr11	115826067	-	292	292	LINC02698
chr11	117318409	-	248	248	CEP164
chr11	119718198	-	265	265	NECTIN1
chr11	12427811	-	253	253	PARVA
chr11	126392304	+	291	291	ST3GAL4
chr11	128665763	-	242	242	ENSG00000245008
chr11	128775722	-	291	291	FLI1
chr11	129783132	-	264	264	ENSG00000287426
chr11	15001421	-	267	267	CALCB
chr11	15697491	+	285	285	ENSG00000254695
chr11	17400037	+	301	301	ABCC8
chr11	26553245	-	284	284	ANO3
chr11	27870926	-	282	282	ENSG00000255496
chr11	28837823	-	274	274	LINC02742
chr11	3323059	+	205	157	NDUFA5P1
chr11	3484564	-	275	275	ENSG00000254757
chr11	35236064	-	300	300	CD44
chr11	38008844	-	264	264	ENSG00000279004
chr11	40314093	-	276	276	LRRC4C
chr11	407667	+	315	315	SIGIRR
chr11	42469930	-	270	270	LINC02740
chr11	4292078	+	300	300	SSU72P4
chr11	44309294	+	304	304	ALX4
chr11	49489689	+	334	334	ENSG00000226268
chr11	54265590	-	248	248	OR4C50P
chr11	56587468	+	321	321	OR5M10
chr11	59551816	+	314	314	ENSG00000287264
chr11	71511168	-	299	299	NADSYN1
chr11	75258298	-	283	283	ARRB1
chr11	76014731	-	254	254	UVRAG
chr11	76592789	-	311	311	ENSG00000254755
chr11	78503737	+	302	302	NARS2
chr11	79545150	-	246	246	ENSG00000255209
chr11	79940466	-	273	273	ENSG00000279295
chr11	84820933	+	287	287	DLG2
chr11	886687	-	284	284	CHID1
chr11	89077959	+	300	300	GRM5
chr11	92442614	+	338	338	FAT3
chr11	97320214	+	338	338	LINC02553
chr11	98110320	-	270	270	ENSG00000255380
chr12	104181956	+	328	328	ENSG00000286258
chr12	105692277	-	282	282	ENSG00000286520
chr12	111463587	-	278	278	ATXN2
chr12	112225592	+	325	325	HECTD4
chr12	115078543	+	300	300	ENSG00000257958
chr12	115990331	+	310	310	MED13L
chr12	117420300	+	296	296	NOS1
chr12	11920064	-	294	294	ETV6
chr12	122217458	+	319	319	DIABLO
chr12	122293623	+	327	327	CLIP1
chr12	126855171	+	302	302	ENSG00000255923
chr12	127188605	+	304	304	ENSG00000286016
chr12	127711449	+	271	271	ENSG00000288523
chr12	131163303	-	258	258	LINC01257
chr12	15615593	-	283	283	EPS8
chr12	16948579	+	316	316	SKP1P2
chr12	17288044	-	255	255	PSMC1P8
chr12	1805077	+	293	293	ENSG00000287698
chr12	20142819	-	258	258	LINC02468
chr12	21740713	-	281	281	ENSG00000256615
chr12	23255866	-	276	276	LINC02566
chr12	26564229	-	265	265	ITPR2
chr12	30208459	+	308	308	ENSG00000257262
chr12	30610450	-	272	272	IPO8
chr12	31326900	-	293	293	SINHCAF
chr12	42362876	+	301	301	PPHLN1
chr12	45624112	+	307	307	ENSG00000257657
chr12	50746142	+	292	292	DIP2B
chr12	52426505	-	263	263	ENSG00000257500
chr12	54959154	-	285	285	TESPA1
chr12	57746261	-	262	262	TSPAN31
chr12	58624792	-	282	282	ENSG00000258231
chr12	67810405	+	324	324	ENSG00000279505
chr12	68985442	-	257	257	CPM
chr12	71406276	+	301	301	TSPAN8
chr12	72221710	-	246	246	TRHDE
chr12	75613908	-	258	258	ENSG00000258077
chr12	76067418	+	315	315	NAP1L1
chr12	80073926	+	310	310	RNU7-106P
chr12	83584678	-	263	263	ENSG00000257124
chr12	83766627	+	287	287	ENSG00000257124
chr12	84629931	+	303	303	ENSG00000257296
chr12	94277415	+	304	304	PLXNC1
chr13	101655477	+	291	291	ITGBL1
chr13	102648722	-	261	261	TPP2
chr13	105502465	+	333	333	DAOA-AS1
chr13	111764138	+	152	103	ENSG00000204398
chr13	112101134	+	295	295	SOX1-OT
chr13	21194287	+	299	299	MRPL57
chr13	30120901	+	281	281	LINC00365
chr13	30929517	-	249	249	TEX26-AS1
chr13	31571102	-	249	249	ENSG00000277319
chr13	33959219	-	281	281	RFC3
chr13	35096234	-	274	274	NBEA
chr13	37090456	-	223	223	CSNK1A1L
chr13	39931573	+	332	332	SNORD116
chr13	43509724	+	303	303	ENOX1
chr13	44313091	-	272	272	ENSG00000289852
chr13	46586249	-	279	279	LRCH1
chr13	58071369	-	254	254	RNA5SP30
chr13	58510654	-	289	289	RNY4P29
chr13	64885353	+	300	300	LGMNP1
chr13	65661596	-	259	259	HNRNPA3P5
chr13	68976378	+	312	312	ZDHHC20P4
chr13	70254041	+	294	294	ATXN8OS
chr13	72219892	-	275	275	ENSG00000212377
chr13	75333484	-	238	238	TBC1D4
chr13	76748605	+	308	308	ENSG00000285572
chr13	79442225	-	280	280	RBM26-AS1
chr13	80986575	+	318	318	ENSG00000286746
chr13	83210089	+	306	306	ENSG00000270400
chr13	84816411	-	283	283	ENSG00000288038
chr13	86387089	-	246	246	ENSG00000287880
chr13	87119290	+	309	309	UBBP5
chr13	94233559	-	285	285	ENSG00000289204
chr13	95180499	-	273	273	ABCC4
chr13	97946652	+	317	317	ENSG00000270725
chr13	99293247	-	274	274	UBAC2
chr14	16353610	-	79	21	5_8S_rRNA
chr14	16844913	-	68	20	5_8S_rRNA
chr14	17180194	-	59	12	5_8S_rRNA
chr14	24249506	-	259	259	TGM1
chr14	28381506	-	284	284	ENSG00000257869
chr14	34208525	-	277	277	EGLN3
chr14	34259911	+	303	303	EGLN3
chr14	34467277	+	318	318	EGLN3
chr14	36648779	-	273	273	ENSG00000283098
chr14	38885195	+	314	314	LINC00639
chr14	39075544	-	270	270	SEC23A
chr14	41681886	+	284	284	LRFN5
chr14	45822676	-	280	280	LINC00871
chr14	49828251	+	280	280	NEMF
chr14	52997863	+	304	304	ENSG00000258503
chr14	65041497	+	298	298	CHURC1-FNTB
chr14	68206490	-	268	268	RAD51B
chr14	68721610	-	286	286	RAD51B
chr14	70488704	-	263	263	ENSG00000257759
chr14	70654322	+	311	311	TTC9
chr14	72629083	+	308	308	DPF3
chr14	75945251	-	271	271	IFT43
chr14	76231456	+	302	302	GPATCH2L
chr14	79995010	+	285	285	ENSG00000258416
chr14	80507096	+	319	319	CEP128
chr14	82259995	-	265	265	Metazoa_SRP
chr14	86935332	-	254	254	ENSG00000259061
chr14	87307324	+	292	292	ENSG00000258958
chr14	89612800	+	297	297	ENSG00000259053
chr14	94075017	+	300	300	DDX24
chr15	18861734	+	183	157	ENSG00000215567
chr15	22116183	+	132	62	OR4N3P
chr15	23697569	+	316	316	NDN
chr15	25480239	+	300	300	LINC02250
chr15	28641884	-	289	288	HERC2P9
chr15	29112863	+	305	305	APBA2
chr15	33954587	+	320	320	AVEN
chr15	35598140	+	297	297	DPH6-DT
chr15	37435570	+	332	332	ENSG00000259434
chr15	42306407	+	307	307	GANC
chr15	45826197	+	280	280	ENSG00000259200
chr15	46026626	+	287	287	ENSG00000259743
chr15	57340006	-	273	273	NDUFB10P1
chr15	58221446	-	269	269	ALDH1A2
chr15	63757411	-	259	259	HERC1
chr15	66010428	+	328	328	MEGF11
chr15	67068802	+	317	317	SMAD3
chr15	74116945	-	278	278	ISLR2
chr15	80617985	+	325	325	ARNT2
chr15	80679781	-	283	283	ABHD17C
chr15	82959889	-	264	264	ENSG00000259805
chr15	85641600	+	293	293	AKAP13
chr15	90992813	+	326	326	ENSG00000284946
chr15	98112052	-	293	293	ENSG00000259199
chr15	99097721	+	300	300	SYNM-AS1
chr15	99238284	+	297	297	TTC23
chr16	10053151	-	255	255	GRIN2A
chr16	11115468	+	268	268	CLEC16A
chr16	16363259	-	263	263	PKD1P2
chr16	19647337	+	331	331	VPS35L
chr16	21045195	-	264	264	DNAH3
chr16	21832714	-	45	27	ENSG00000276721
chr16	22046640	-	272	272	MOSMO
chr16	22143867	-	236	236	VWA3A
chr16	2466012	+	314	314	TEDC2-AS1
chr16	35334893	+	307	307	FRG2HP
chr16	47840685	-	292	292	LINC02133
chr16	5225267	-	259	259	ENSG00000285567
chr16	5762854	-	254	254	RBFOX1
chr16	62678009	+	306	306	ENSG00000231589
chr16	64019564	+	285	285	ENSG00000261653
chr16	64374997	-	295	295	ENSG00000259846
chr16	71525779	+	319	319	CHST4
chr16	71709254	-	245	245	PHLPP2
chr16	72916366	+	303	303	ZFHX3
chr16	77766344	-	279	279	ENSG00000285538
chr16	81393366	-	287	287	GAN
chr16	83724669	+	309	309	CDH13
chr16	85695474	-	253	253	C16orf74
chr16	85802131	-	262	262	COX4I1
chr16	89722636	-	274	274	ZNF276
chr17	12422518	-	271	271	ENSG00000286617
chr17	16133712	-	315	315	NCOR1
chr17	16526433	+	285	285	ENSG00000286743
chr17	1881230	+	317	317	RPA1
chr17	21075134	-	282	282	LINC01563
chr17	24572774	-	261	259	ENSG00000264970
chr17	31303931	-	285	285	NF1
chr17	33064480	-	266	266	ASIC2
chr17	39213298	-	267	267	STAC2
chr17	46148971	+	314	314	KANSL1
chr17	46911570	+	304	304	LINC01974
chr17	48084094	-	301	301	CBX1
chr17	48532393	+	300	300	HOXB1
chr17	48540773	+	322	322	HOXB2
chr17	48772539	+	335	335	TTLL6
chr17	48831320	+	307	307	CALCOCO2
chr17	57042298	-	272	272	RNF126P1
chr17	642407	+	312	312	VPS53
chr17	65820640	+	304	304	CEP112
chr17	65892438	+	289	289	CEP112
chr17	69170548	-	264	264	ABCA10
chr17	71002163	+	323	323	ENSG00000271101
chr17	71401107	+	303	303	RNU7-155P
chr17	72124516	+	282	282	SOX9
chr17	75941537	+	336	336	ACOX1
chr17	77383685	+	314	314	SEPTIN9
chr17	82164499	+	290	290	CCDC57
chr18	10673694	-	285	285	PIEZO2
chr18	1102758	+	308	308	ENSG00000263551
chr18	12284165	-	282	282	ENSG00000280302
chr18	20629035	-	58	24	ROCK1
chr18	20955660	+	174	174	ROCK1
chr18	25990106	-	263	263	SS18
chr18	28627330	+	294	294	ENSG00000265994
chr18	31585314	+	285	285	TTR
chr18	40491172	+	321	321	ENSG00000286844
chr18	40947782	+	288	288	ENSG00000286328
chr18	40963922	-	250	250	ENSG00000286328
chr18	43359827	-	257	257	SYT4
chr18	43429031	-	292	292	ENSG00000278933
chr18	51727415	-	285	285	ENSG00000265712
chr18	54060467	-	237	237	ENSG00000264296
chr18	6312692	-	281	281	L3MBTL4
chr18	63671767	-	291	291	SERPINB11
chr18	63683060	-	260	260	SERPINB11
chr18	65786936	-	261	261	CDH7
chr18	67234121	-	291	291	RPL31P9
chr18	69737690	+	306	306	DOK6
chr18	70630373	+	315	315	GTSCR1
chr18	724050	-	269	269	YES1
chr18	73167797	+	305	305	LINC02864
chr18	73738234	+	315	315	RN7SL401P
chr18	9372490	+	318	318	TWSG1
chr19	11101289	-	289	289	LDLR
chr19	15957018	+	303	303	OR10H4
chr19	18402076	-	277	277	LRRC25
chr19	18526906	-	283	283	ENSG00000268938
chr19	21819113	-	288	288	ZNF43
chr19	24912236	-	88	37	ENSG00000268442
chr19	25661632	-	79	22	ENSG00000268442
chr19	26401854	+	108	34	ERVK-28
chr19	29902075	+	311	311	ENSG00000267433
chr19	33205171	+	313	313	LRP3
chr19	36528288	+	321	321	ZNF260
chr19	38230234	-	279	279	DPF1
chr19	39017428	-	246	246	FBXO27
chr19	39203787	+	291	291	SYCN
chr19	41484135	+	293	293	PCAT19
chr19	47945403	-	143	108	BSPH1
chr19	49461738	-	282	282	ALDH16A1
chr19	50587006	-	262	262	LRRC4B
chr19	57766881	-	281	281	ZNF586
chr19	6668219	-	298	298	TNFSF14
chr2	103309327	-	257	257	ENSG00000227623
chr2	104075832	-	278	278	LINC01965
chr2	109257763	-	287	287	SH3RF3
chr2	110831031	+	302	302	ACOXL
chr2	113668059	+	281	281	ACRP1
chr2	115316296	-	273	273	DPP10
chr2	117301597	+	303	303	ENSG00000227291
chr2	12123751	+	297	297	MIR3681HG
chr2	128131546	-	277	277	UGGT1
chr2	132126167	+	321	321	ENSG00000227745
chr2	133169883	+	300	300	NCKAP5
chr2	136221964	-	285	285	ENSG00000279024
chr2	138232980	-	289	289	RPL15P5
chr2	138968603	+	317	317	ENSG00000287147
chr2	139215977	-	269	269	ENSG00000286778
chr2	140311888	-	287	287	LRP1B
chr2	141285647	+	305	305	LRP1B
chr2	145177077	-	268	268	TEX41
chr2	147856367	+	313	313	ACVR2A
chr2	153790699	+	300	300	DNAJA1P2
chr2	155410128	+	306	306	RNU6-546P
chr2	161264597	+	297	297	PSMD14-DT
chr2	162601701	-	265	265	KCNH7
chr2	162823285	+	287	287	KCNH7
chr2	164593314	-	279	279	GRB14
chr2	171905153	-	285	285	SLC25A12
chr2	176307055	-	281	281	MTX2
chr2	177797151	+	307	307	PDE11A
chr2	184333492	+	299	299	ENSG00000286980
chr2	184498377	-	262	262	ENSG00000283839
chr2	186120997	-	245	245	LINC01473
chr2	187262524	-	291	291	CALCRL-AS1
chr2	190270581	+	310	310	HIBCH
chr2	19066763	+	311	311	LINC01376
chr2	191434734	-	248	248	MYO1B
chr2	192855910	+	328	328	PCGEM1
chr2	194205026	+	323	323	HNRNPA1P47
chr2	195496610	-	263	263	ENSG00000271893
chr2	198852460	-	263	263	ENSG00000231557
chr2	19941161	-	275	275	WDR35
chr2	199844281	+	330	330	FTCDNL1
chr2	201023108	+	313	313	FAM126B
chr2	20201942	-	254	254	SDC1
chr2	20225748	+	348	348	SDC1
chr2	219902286	+	309	309	LINC01803
chr2	220957386	+	296	296	ENSG00000224819
chr2	222018906	+	284	284	RPL23AP28
chr2	223968112	-	286	286	MRPL44
chr2	224669021	-	274	274	CCDC195
chr2	228969470	+	322	322	PID1
chr2	230173990	-	254	254	ENSG00000225963
chr2	233024633	+	322	322	NEU2
chr2	239758850	+	312	312	ENSG00000220256
chr2	241531442	-	247	247	BOK-AS1
chr2	24958819	+	317	317	DNAJC27
chr2	27589448	+	285	285	ENSG00000259080
chr2	30222245	-	265	265	LBH
chr2	39955738	+	310	310	SLC8A1-AS1
chr2	4002182	+	305	305	LINC01304
chr2	42754295	+	320	320	MTA3
chr2	44199754	+	310	310	ENSG00000285542
chr2	52231295	+	314	314	ENSG00000231918
chr2	5621977	+	349	349	ENSG00000230090
chr2	58544718	-	275	275	LINC01122
chr2	62357959	+	310	310	ENSG00000228541
chr2	63285692	+	294	294	WDPCP
chr2	65647335	+	337	337	LINC02934
chr2	68931572	-	240	240	GKN3P
chr2	7579643	-	258	258	RNU6ATAC37P
chr2	78010417	+	295	295	ENSG00000227088
chr2	80014556	-	294	294	CTNNA2
chr2	82320655	+	314	314	Y_RNA
chr2	82868257	+	276	276	ENSG00000286211
chr2	84796143	+	299	299	DNAH6
chr2	89065246	+	303	282	IGKV2-14
chr2	89249377	+	300	300	IGKV3-31
chr2	98150573	+	313	313	VWA3B
chr2	98169239	+	314	314	VWA3B
chr20	1021701	-	283	283	ENSG00000286787
chr20	10777027	-	284	284	ENSG00000270792
chr20	15490656	+	291	291	MACROD2
chr20	16439657	+	317	317	KIF16B
chr20	20894862	-	299	299	MRPS11P1
chr20	21531214	+	289	289	ENSG00000233492
chr20	21867667	+	289	289	ENSG00000238034
chr20	23988573	-	317	317	GGTLC1
chr20	24306740	-	279	279	ENSG00000232200
chr20	28186244	+	44	35	FRG1CP
chr20	3535246	-	257	257	ATRN
chr20	39348129	-	271	271	RN7SL680P
chr20	48563664	+	320	320	PREX1
chr20	49024597	+	285	285	ARFGEF2
chr20	52141936	+	315	315	ZFP64
chr20	53082837	-	271	271	TSHZ2
chr20	53116472	-	300	300	TSHZ2
chr20	5841564	+	283	283	SHLD1
chr20	59346724	-	266	266	ENSG00000225129
chr20	61229786	+	315	315	CDH4
chr20	63851651	+	334	334	C20orf181
chr21	17996471	+	308	308	CHODL
chr21	20336972	-	267	267	RNU6-772P
chr21	20431719	+	321	321	RPS3AP1
chr21	22010299	+	313	313	LINC01687
chr21	24629512	-	277	277	LINC01684
chr21	27481448	-	258	258	NCSTNP1
chr21	27785954	+	306	306	LINC00113
chr21	29991153	+	322	322	GRIK1
chr21	33993857	-	255	255	LINC00649
chr21	35128959	+	305	305	RUNX1
chr21	40901937	+	327	327	YRDCP3
chr21	41612844	+	310	310	PCSEAT
chr21	44677902	-	290	290	IMMTP1
chr22	13970240	-	72	20	U6
chr22	14288722	+	80	22	U6
chr22	20482644	-	305	305	KLHL22
chr22	21353980	+	279	279	LINC01651
chr22	22125934	-	245	245	ABHD17AP5
chr22	23677847	+	295	295	ENSG00000272578
chr22	23856237	-	194	178	ENSG00000272973
chr22	24613393	-	288	288	ENSG00000286070
chr22	25486243	-	256	256	CRYBB2P1
chr22	34288260	+	330	330	LINC01643
chr22	44529571	+	299	299	RTL6
chr22	48034449	+	328	328	ENSG00000235154
chr3	101153495	-	274	274	ACTR3P3
chr3	10334337	-	253	253	ATP2B2
chr3	104672373	-	277	277	ENSG00000243635
chr3	107973147	+	339	339	LINC00636
chr3	108702450	+	306	306	DZIP3
chr3	109242862	-	273	273	ENSG00000239288
chr3	109822051	+	302	302	ENSG00000242029
chr3	114607406	+	293	293	ZBTB20
chr3	115725451	-	278	278	GAP43
chr3	116359284	+	299	299	LSAMP
chr3	118758913	+	265	265	ENSG00000243276
chr3	119119981	-	299	299	IGSF11
chr3	120518236	-	297	297	ENSG00000244441
chr3	120988880	+	313	313	STXBP5L
chr3	126178850	-	295	295	ALDH1L1
chr3	131488934	+	318	318	MRPL3
chr3	132196126	+	326	326	CPNE4
chr3	134530378	-	283	283	CEP63
chr3	136958950	+	308	308	IL20RB
chr3	140194204	-	270	270	CLSTN2
chr3	142923700	+	301	301	ENSG00000243818
chr3	14312282	-	277	277	ENSG00000255021
chr3	144607351	-	268	268	ENSG00000280397
chr3	14489866	+	328	328	GRIP2
chr3	151492785	-	293	293	ENSG00000242119
chr3	159451104	-	282	282	IQCJ-SCHIP1
chr3	160127427	+	296	296	IL12A-AS1
chr3	166639352	-	250	250	RN7SKP298
chr3	173151152	-	324	324	ENSG00000237473
chr3	18386911	-	279	279	SATB1
chr3	184936337	+	290	290	VPS8
chr3	185622221	+	309	309	SENP2
chr3	186138756	-	285	285	DGKG
chr3	188475461	+	301	301	LPP
chr3	189656909	-	286	286	TP63
chr3	193158336	-	276	276	ENSG00000232130
chr3	194240238	-	269	269	LINC02036
chr3	19639557	+	293	293	ENSG00000287069
chr3	25060056	+	307	307	RARB
chr3	2939782	+	298	298	CNTN4
chr3	32184340	-	281	281	RPSAP11
chr3	33642369	-	244	244	CLASP2
chr3	37305817	+	275	275	GOLGA4
chr3	37352719	+	296	296	GOLGA4
chr3	41485012	-	257	257	ULK4
chr3	42433622	-	275	275	LYZL4
chr3	49128845	+	319	319	LAMB2
chr3	49304363	+	319	319	USP4
chr3	51273341	+	274	274	DOCK3
chr3	55432263	+	294	294	WNT5A
chr3	55824499	-	277	277	ERC2
chr3	62245594	-	273	273	PTPRG
chr3	66689253	-	293	293	RPL21P41
chr3	68842412	+	296	296	TAFA4
chr3	69743225	+	308	308	MITF
chr3	72263581	-	296	296	LINC00877
chr3	74617172	-	270	270	CNTN3
chr3	78096194	+	307	307	ENSG00000240573
chr3	81392498	-	264	264	ENSG00000287053
chr3	82069472	+	325	325	LINC02008
chr3	86452365	+	324	324	LINC02070
chr3	91196849	+	310	310	ENSG00000283367
chr3	92231995	+	98	86	ENSG00000283544
chr3	95605757	+	301	301	MTHFD2P1
chr4	104300067	+	301	301	ENSG00000251170
chr4	1064126	+	308	308	RNF212
chr4	107264799	+	292	292	ENSG00000251081
chr4	117017888	-	277	277	ENSG00000287290
chr4	122578590	+	283	283	IL21
chr4	127097173	-	282	282	ENSG00000248491
chr4	129926297	+	314	314	LINC02465
chr4	136206981	-	275	275	ENSG00000251567
chr4	141377398	+	335	335	LINC02432
chr4	14161409	-	243	243	ENSG00000249988
chr4	142728680	-	291	291	INPP4B
chr4	14300522	-	265	265	ENSG00000249988
chr4	147912852	+	296	296	ARHGAP10
chr4	148901907	-	293	293	ENSG00000287292
chr4	150064538	+	331	331	ENSG00000286711
chr4	150265038	+	317	317	LRBA
chr4	150591610	-	274	274	LRBA
chr4	15298856	+	303	303	C1QTNF7-AS1
chr4	153607123	+	301	301	TMEM131L
chr4	154024020	-	270	270	ENSG00000280241
chr4	155468478	-	279	279	MTND1P22
chr4	155635798	+	301	301	GUCY1A1
chr4	155745632	-	269	269	ENSG00000260244
chr4	157209848	-	276	276	GRIA2
chr4	160236148	-	244	244	ENSG00000250997
chr4	161674763	+	299	299	FSTL5
chr4	168227410	+	309	309	DDX60
chr4	168538588	+	309	309	PALLD
chr4	170451005	-	255	255	ENSG00000250082
chr4	171348150	+	314	314	LINC02504
chr4	173257506	+	342	342	GALNT7
chr4	173579989	+	296	296	HAND2-AS1
chr4	179781156	+	307	307	ENSG00000248921
chr4	181826758	-	282	282	TEMN3-AS1
chr4	184104900	-	290	290	ENSG00000287433
chr4	184190401	+	320	320	ENPP6
chr4	20606806	-	272	272	SLIT2
chr4	23784612	+	349	349	PPARGC1A
chr4	25999666	-	278	278	SMIM20
chr4	2832844	-	282	282	SH3BP2
chr4	30924450	+	295	295	PCDH7
chr4	31323709	-	301	301	ENSG00000251434
chr4	33358913	+	355	355	ENSG00000249766
chr4	40844574	+	340	340	APBB2
chr4	40851121	-	261	261	APBB2
chr4	46974707	-	283	283	GABRA4
chr4	48710196	-	260	260	FRYL
chr4	52058977	-	263	263	SPATA18
chr4	56317428	-	278	278	CRACD
chr4	61238244	+	323	323	ADGRL3
chr4	61412237	-	274	274	ADGRL3
chr4	62828826	-	271	271	EXOC5P1
chr4	69258874	-	299	299	ENSG00000249763
chr4	72304085	-	279	279	ADAMTS3
chr4	73448881	-	273	273	AFP
chr4	77987927	+	303	303	HNRNPA1P56
chr4	80031119	+	296	296	ANTXR2
chr4	83015472	-	272	272	LIN54
chr4	89881148	-	282	282	MMRN1
chr4	96494141	-	255	255	LINC02267
chr4	97549683	+	307	307	ENSG00000254044
chr4	99422896	-	266	266	ADH7
chr5	101527579	-	263	263	RN7SL802P
chr5	106110132	+	307	307	RNA5SP189
chr5	106772613	+	299	299	LINC01950
chr5	112541164	-	271	271	ENSG00000251014
chr5	115253966	+	311	311	PGGT1B
chr5	116606792	-	261	261	SEMA6A-AS2
chr5	118055202	-	264	264	LINC02147
chr5	118154857	-	250	250	LINC02147
chr5	118831872	-	254	254	DTWD2
chr5	11928199	-	267	267	CTNND2
chr5	119284285	-	259	259	TNFAIP8
chr5	120229525	-	262	262	ENSG00000251293
chr5	126480845	+	296	296	GRAMD2B
chr5	130327894	-	290	290	RNU7-53P
chr5	131345070	-	288	288	CDC42SE2
chr5	13140455	-	309	309	ENSG00000248145
chr5	134734220	-	278	278	CAMLG
chr5	136926749	+	300	300	RNA5SP193
chr5	138031351	-	239	239	FAM13B
chr5	140547352	-	256	256	ANKHD1-EIF4EBP3
chr5	141406778	+	295	295	PCDHGA1
chr5	149421349	+	331	331	CARMN
chr5	149713235	-	242	242	RN7SL868P
chr5	153744161	-	282	282	GRIA1
chr5	16148794	-	259	259	MARCHF11
chr5	163159366	-	267	267	ENSG00000254186
chr5	164071445	+	352	352	ENSG00000253331
chr5	164282512	-	264	264	LINC03000
chr5	164657481	-	290	290	LINC03000
chr5	167936296	+	319	319	TENM2
chr5	17106486	-	246	246	BASP1
chr5	172788563	+	334	334	ENSG00000270243
chr5	25278972	+	288	288	LINC02211
chr5	30485687	+	292	292	ENSG00000287176
chr5	32198367	-	285	285	GOLPH3-DT
chr5	35145123	+	313	313	PRLR
chr5	37772145	+	312	312	WDR70
chr5	38156933	+	317	317	LINC02119
chr5	4497133	-	284	284	ENSG00000248973
chr5	50009534	-	117	52	EMB
chr5	50419324	+	308	308	EMB
chr5	55960077	+	331	331	IL6ST
chr5	60196058	-	286	286	PDE4D
chr5	64903344	+	300	300	CWC27
chr5	66200153	+	304	304	LINC02065
chr5	66750436	+	304	304	MAST4
chr5	67305468	+	318	318	TILRLS
chr5	68288888	-	289	289	PIK3R1
chr5	68671197	+	328	328	ENSG00000250237
chr5	7024681	-	263	263	LINC02196
chr5	75112013	-	275	275	ANKRD31
chr5	75470703	+	295	295	CERT1
chr5	75832792	+	294	294	ENSG00000251419
chr5	8129482	+	283	283	ENSG00000280251
chr5	8691332	-	259	259	ENSG00000279125
chr5	87736873	+	280	280	LINC02144
chr5	88727674	+	315	315	MEF2C-AS2
chr5	93062028	-	287	287	ENSG00000251361
chr5	97408989	-	289	289	LIX1-AS1
chr6	100487282	-	248	248	ASCC3
chr6	101370600	+	317	317	GRIK2
chr6	103776385	+	305	305	ENSG00000288084
chr6	104203613	-	259	259	NPM1P10
chr6	104278288	-	257	257	ENSG00000287616
chr6	105246144	-	276	276	PREP
chr6	108332975	-	254	254	AFG1L
chr6	108851043	+	335	335	ARMC2
chr6	116226090	-	256	256	NT5DC1
chr6	117420989	+	293	293	ENSG00000282218
chr6	118763197	-	293	293	SELENOKP3
chr6	11933990	+	333	332	ENSG00000225102
chr6	119504628	-	272	272	ENSG00000287100
chr6	12172406	+	298	298	HIVEP1
chr6	123858824	-	271	271	NKAIN2
chr6	123978388	-	259	259	NKAIN2
chr6	137986835	-	277	277	RPSAP42
chr6	151194549	+	301	301	ENSG00000223598
chr6	156950759	+	319	319	ARID1B
chr6	157282693	+	289	289	TMEM242
chr6	158813257	+	328	328	EZR
chr6	161227341	+	319	319	AGPAT4
chr6	162361313	+	312	312	PRKN
chr6	164223125	+	302	302	ENSG00000288648
chr6	165352352	+	322	322	PDE10A
chr6	18586396	+	326	326	MIR548A1HG
chr6	19995330	+	290	290	ENSG00000229700
chr6	20168067	-	289	289	MBOAT1
chr6	20334563	+	287	287	ENSG00000287483
chr6	20517092	+	287	287	Y_RNA
chr6	21212617	-	251	251	CDKAL1
chr6	22729098	+	328	328	ENSG00000233358
chr6	31639635	-	280	280	BAG6
chr6	32217258	-	301	301	NOTCH4
chr6	32703680	-	289	289	MTCO3P1
chr6	33878175	+	315	315	LINC01016
chr6	34975032	-	298	298	ANKS1A
chr6	40989079	+	322	322	UNC5CL
chr6	4172652	-	281	281	ENSG00000237716
chr6	45096869	-	269	269	SUPT3H
chr6	51622350	+	285	285	ENSG00000228689
chr6	51921599	+	305	305	PKHD1
chr6	53929802	-	254	254	MLIP
chr6	55762266	-	276	276	BMP5
chr6	59562238	-	222	205	PRIM2BP
chr6	59606030	-	112	107	PRIM2BP
chr6	60238283	+	352	352	PRIM2BP
chr6	7040897	-	263	263	ENSG00000203498
chr6	74060013	+	273	273	ENSG00000223786
chr6	75692457	-	270	270	SENP6
chr6	79190455	+	291	291	HMGN3
chr6	80141275	-	267	267	BCKDHB
chr6	81130647	-	286	286	TENT5A
chr6	84649139	+	297	297	TBX18
chr6	98981246	-	273	273	FBXL4
chr7	102360693	-	294	294	PRKRIP1
chr7	102902449	-	270	270	FBXL13
chr7	103112825	+	317	317	NAPEPLD
chr7	103281771	+	314	314	DPY19L2P2
chr7	104819673	-	284	284	LHFPL3
chr7	106166903	+	297	297	DCAF13P1
chr7	115845649	+	312	312	Y_RNA
chr7	116789929	+	345	345	MET
chr7	116950838	+	298	298	ST7-AS1
chr7	122884186	+	327	327	CADPS2
chr7	125943401	+	307	307	ENSG00000197462
chr7	126354220	+	316	316	ENSG00000241921
chr7	12875475	+	315	315	ENSG00000229618
chr7	128899009	-	285	285	KCP
chr7	133972188	+	319	319	EXOC4
chr7	13448542	+	294	294	ENSG00000229618
chr7	137182551	+	276	276	ENSG00000234352
chr7	140434573	-	246	246	ENSG00000103200
chr7	140978640	+	308	308	CCT4P1
chr7	14158921	+	329	329	DGKB
chr7	145079639	+	288	288	RPL7P59
chr7	148511495	-	253	253	ENSG00000283504
chr7	156505831	-	287	287	RNF32-DT
chr7	158603678	-	259	259	MIR5707
chr7	16279542	-	282	282	CRPPA
chr7	28964407	-	294	294	ENSG00000228421
chr7	30266067	+	289	289	ZNRF2
chr7	31834450	-	276	276	PDE1C
chr7	33022538	-	289	289	NT5C3A
chr7	35448431	+	292	292	ENSG00000235464
chr7	35592497	-	304	304	ENSG00000287032
chr7	36146767	+	320	320	ENSG00000271117
chr7	37956135	+	294	294	SFRP4
chr7	38649706	-	277	277	KRT8P20
chr7	40001015	-	271	271	CDK13
chr7	40400897	-	281	281	SUGCT
chr7	41472848	+	317	317	INHBA
chr7	41611533	+	331	331	INHBA
chr7	42577934	+	284	284	LINC01448
chr7	44037016	+	286	286	ENSG00000285596
chr7	44709840	+	340	340	OGDH
chr7	49002523	+	309	309	CDC14C
chr7	51049941	+	300	300	COBL
chr7	53529351	+	292	292	ENSG00000234105
chr7	59528045	+	294	292	ENSG00000231484
chr7	61152327	+	305	305	ENSG00000233918
chr7	6577949	-	266	266	ZDHHC4
chr7	81318546	+	291	291	ENSG00000223514
chr7	82846943	+	306	306	PCLO
chr7	86274904	+	286	286	SOCS5P1
chr7	93543556	+	309	309	CALCR
chr7	97778118	+	292	292	TAC1
chr8	101657704	+	345	345	GRHL2
chr8	109442620	+	326	326	PKHD1L1
chr8	114667575	+	319	319	CARS1P2
chr8	115346224	+	823	798	TRPS1
chr8	115348536	-	767	792	TRPS1
chr8	117805796	-	282	282	EXT1
chr8	119024682	+	293	293	COLEC10
chr8	120628257	+	294	294	SNTB1
chr8	131322356	-	286	286	ENSG00000253507
chr8	132485351	+	328	328	KCNQ3
chr8	13921772	+	282	282	ENSG00000254425
chr8	139561028	+	293	293	KCNK9
chr8	14691212	+	296	296	SGCZ
chr8	17415880	+	302	302	MTMR7
chr8	27058379	+	322	322	ENSG00000253899
chr8	27960159	-	256	256	SCARA5
chr8	29464440	-	256	256	ENSG00000253632
chr8	31390914	+	279	279	ENSG00000253377
chr8	32087446	-	260	260	NRG1
chr8	32818240	+	311	305	NRG1
chr8	33609354	-	259	259	ENSG00000253642
chr8	36263367	-	280	280	MTCYBP19
chr8	37707629	+	280	280	ZNF703
chr8	39965937	-	261	261	IDO2
chr8	40242032	+	322	322	SIRLNT
chr8	40897225	-	271	271	ZMAT4
chr8	42963623	-	270	270	HOOK3
chr8	43545566	-	278	278	ENSG00000253195
chr8	47029879	-	261	261	RN7SKP32
chr8	47217056	+	285	285	IGLV8OR8-1
chr8	59037486	+	290	290	TOX
chr8	64097360	-	288	288	LINC01414
chr8	67905957	-	267	267	PREX2
chr8	68091288	-	253	253	PREX2
chr8	69613773	+	320	320	SULF1
chr8	70142295	+	271	271	NCOA2
chr8	71630775	-	258	258	EYA1
chr8	72274719	+	288	288	ENSG00000250979
chr8	73999882	+	315	315	LY96
chr8	76063579	+	292	292	ENSG00000287352
chr8	77616261	+	294	294	ENSG00000254366
chr8	81809027	+	318	318	ENSG00000253334
chr8	82004746	+	346	346	ENSG00000254394
chr8	89770375	+	308	308	RIPK2
chr8	9045227	-	266	266	ERI1
chr8	918007	-	272	272	DLGAP2
chr8	97083577	-	290	290	CPQ
chr9	105035286	-	275	275	ENSG00000286536
chr9	108282257	+	319	319	ENSG00000230030
chr9	110629869	-	260	260	ENSG00000232896
chr9	110821039	-	272	272	MUSK
chr9	128044347	+	302	302	ENSG00000230848
chr9	130820094	+	326	326	ABL1
chr9	135210812	+	299	299	ENSG00000227958
chr9	137288576	+	312	311	ENSG00000270259
chr9	14646824	+	323	323	ZDHHC21
chr9	18901616	-	273	273	ADAMTSL1
chr9	20015491	+	303	303	ENSG00000277711
chr9	2185459	+	309	309	SMARCA2
chr9	24660520	-	255	255	ENSG00000269957
chr9	24825743	+	291	291	RMRPP5
chr9	25577774	-	251	251	ENSG00000287318
chr9	2675883	+	309	309	VLDLR
chr9	2994424	+	288	288	CARM1P1
chr9	32223241	+	302	302	RNA5SP281
chr9	34206524	-	281	281	UBAP1
chr9	34958286	-	264	264	PHF24
chr9	36213270	+	313	313	CLTA
chr9	36433146	-	267	267	RNF38
chr9	37360386	+	327	327	ZCCHC7
chr9	38753887	+	297	297	FAM240B
chr9	39752980	-	277	277	GLIDR
chr9	41005320	+	305	305	FRG1HP
chr9	5847601	-	250	250	ERMP1
chr9	61901524	-	270	270	FAM27C
chr9	69460823	-	269	269	APBA1
chr9	7360306	-	238	238	ENSG00000288042
chr9	83812192	+	309	309	GKAP1
chr9	85474015	-	268	268	STK33P1
chr9	86185080	+	291	291	C9orf153
chr9	86583130	+	304	304	ENSG00000232211
chr9	9352776	+	292	292	PTPRD
chr9	96198359	-	289	289	HSD17B3
chr9	98976517	+	337	337	COL15A1
chr9	99187791	+	321	321	RN7SL794P
chr9	99993941	+	333	333	ERP44
chrX	100437785	+	284	284	PCDH19
chrX	106188509	-	265	265	PWWP3B
chrX	106680124	-	288	288	RADX
chrX	109919589	-	282	282	RPS5P7
chrX	110846958	-	260	260	CHRDL1
chrX	111207256	+	308	308	PAK3
chrX	114510419	+	299	299	HTR2C
chrX	116938175	-	253	253	SETP8
chrX	120717736	-	287	287	H3P46
chrX	121328237	-	272	272	ENSG00000286163
chrX	121888611	+	323	323	ENSG00000260585
chrX	126334497	+	280	280	MTCO1P53
chrX	129364552	+	330	330	ENSG00000225689
chrX	129462275	+	288	288	SMARCA1
chrX	130885585	-	252	252	ENOX2
chrX	133085911	+	275	275	USP26
chrX	13501933	-	273	273	EGFL6
chrX	13507635	+	296	296	EGFL6
chrX	135809379	-	48	5	CT45A2
chrX	13713911	-	254	254	TRAPPC2
chrX	137219025	+	280	280	ENSG00000214748
chrX	144557405	-	290	290	RRM2P4
chrX	145790727	-	280	280	ENSG00000286085
chrX	148083381	+	297	297	FTH1P8
chrX	148717457	+	306	306	AFF2
chrX	153175667	+	306	306	MAGEA1
chrX	22633690	+	322	322	ENSG00000289084
chrX	24179911	+	287	287	ZFX
chrX	25816727	-	278	278	ENSG00000233403
chrX	26462449	-	248	248	FMN2P1
chrX	35242372	+	338	338	ENSG00000229347
chrX	41744550	-	281	281	CASK
chrX	42703253	-	253	253	ENSG00000231772
chrX	54171053	-	294	294	FAM120C
chrX	55868724	-	256	256	ENSG00000227486
chrX	57333010	-	285	285	FAAH2
chrX	62188329	+	93	89	SSBL2P
chrX	62652770	+	352	352	SSBL2P
chrX	68975569	-	292	290	EFNB1
chrX	72036531	-	313	313	NHSL2
chrX	74563154	+	325	325	RLIM
chrX	74826080	+	325	325	NEXMIF
chrX	83246406	-	284	284	ATG4AP1
chrX	84527385	+	332	332	HDX
chrX	8814726	+	312	312	FAM9A
chrX	89921048	+	321	321	TGIF2LX
chrX	90295630	+	318	318	UBE2V1P9
chrX	91118157	-	298	298	ENSG00000206062
chrX	93626139	-	271	271	NAP1L3
chrX	9385931	-	262	262	ENSG00000232111
chrX	97124830	+	335	335	DIAPH2
chrY	11529279	+	342	342	ENSG00000271375
chrY	13973983	+	303	303	VCY
chrY	18099236	-	133	61	OFD1P2Y
chrY	22746028	-	290	290	RBMY2WP
chrY	24564824	+	96	36	TTTY4B
chrY	9719278	-	134	81	TTTY21
chr10	85358284	+	0	1	LINC02647
chr11	3277247	+	0	48	NDUFA5P8
chr13	111679240	+	0	49	ENSG00000204398
chr13	16235617	-	0	18	ENSG00000279924
chr13	16722633	-	0	21	ENSG00000279924
chr13	16967166	-	0	23	ENSG00000279924
chr13	17057917	-	0	20	ENSG00000279924
chr13	17285651	+	0	19	ENSG00000279924
chr14	17089440	-	0	17	5_8S_rRNA
chr14	17407927	+	0	17	ENSG00000215398
chr14	70550072	+	0	1	ENSG00000257759
chr15	18685833	+	0	26	ENSG00000215567
chr15	21673717	+	0	70	OR4N3BP
chr15	22547392	-	0	1	HERC2P2
chr16	21400292	-	0	8	ENSG00000276548
chr16	22538368	+	0	10	ENSG00000277041
chr16	70893062	+	0	1	HYDIN
chr17	23496374	-	0	1	ENSG00000264970
chr17	28455998	-	0	1	RSKR
chr18	20614282	-	0	1	ROCK1
chr18	20622446	-	0	9	ROCK1
chr18	20647970	-	0	20	ROCK1
chr18	20923996	-	0	4	ROCK1
chr19	24840981	-	0	65	ENSG00000268442
chr19	26582877	-	0	27	ERVK-28
chr19	47908158	-	0	25	SULT2A1
chr19	47924256	-	0	10	SULT2A1
chr1	122506792	-	0	27	LINC01691
chr1	123256190	-	0	25	LINC01691
chr1	123996413	+	0	40	LINC01691
chr1	146133666	-	0	2	NBPF10
chr1	148584613	-	0	1	NBPF14
chr1	239626750	-	0	1	CHRM3
chr1	48381770	+	0	3	SPATA6
chr20	18953219	-	0	1	ENSG00000274863
chr20	26903402	+	0	1	MIR663AHG
chr20	27230264	+	0	1	MIR663AHG
chr20	27334418	+	0	2	MIR663AHG
chr20	27399349	+	0	1	MIR663AHG
chr20	27662601	+	0	2	FRG1CP
chr20	28241142	+	0	1	FRG1CP
chr20	28382594	+	0	1	FRG1CP
chr20	34224036	-	0	1	ASIP
chr21	11100179	-	0	22	IGHV1OR21-1
chr21	11587195	-	0	15	IGHV1OR21-1
chr21	11831727	-	0	12	ENSG00000229306
chr21	11922477	-	0	16	ENSG00000229306
chr21	12150214	+	0	22	ENSG00000229306
chr22	13234399	-	0	18	FRG1GP
chr22	13725706	-	0	12	FRG1GP
chr22	14060983	-	0	11	U6
chr2	207611970	-	0	1	METTL21A
chr2	90135321	-	0	21	IGKV2D-14
chr3	91717479	+	0	1	ENSG00000283544
chr3	91720369	+	0	1	ENSG00000283544
chr3	91871254	+	0	4	ENSG00000283544
chr3	91958255	+	0	1	ENSG00000283544
chr3	92060668	+	0	3	ENSG00000283544
chr3	93160053	+	0	2	RNU6-488P
chr5	47312726	-	0	24	ENSG00000250122
chr5	48062121	-	0	32	ENSG00000250122
chr5	48802354	+	0	34	EMB
chr5	48983367	-	0	32	EMB
chr5	9259660	+	0	1	SEMA5A
chr6	58635827	-	0	1	ENSG00000225096
chr6	58700025	-	0	1	ENSG00000225096
chr6	58734874	-	0	1	ENSG00000225096
chr6	59082702	-	0	1	ENSG00000225096
chr6	59175731	-	0	1	ENSG00000225096
chr6	59345981	-	0	1	ENSG00000225096
chr6	59414409	-	0	4	PRIM2BP
chr6	59741673	-	0	11	PRIM2BP
chr6	59823251	-	0	1	PRIM2BP
chr7	1145548	+	0	12	ZFAND2A
chr7	58294280	+	0	1	ENSG00000231484
chr7	58844487	+	0	1	ENSG00000231484
chr9	110793878	+	0	1	MUSK
chrX	135774839	-	0	5	CT45A5
chrX	135792099	-	0	6	CT45A6
chrX	135826638	-	0	8	CT45A7
chrX	135843896	-	0	8	CT45A8
chrX	135861178	-	0	12	CT45A9
chrX	135878458	-	0	4	CT45A10
chrX	59379002	+	0	3	KRT8P17
chrX	61488982	+	0	1	SSBL2P
chrY	17806779	+	0	72	OFD1P1Y
chrY	22931075	+	0	28	TTTY4
chrY	25105264	-	0	32	TTTY4C
chrY	6445452	+	0	53	TTTY21B
