# Supplementary material for: IS-Seq: a bioinformatics pipeline for integration sites analysis with comprehensive abundance quantification methods
Source: BMC Bioinformatics. 2023 Jul 18;24:286. doi: 10.1186/s12859-023-05390-1 (PMC10354991; doi:10.1186/s12859-023-05390-1)
Supplement: Supplementary file 3 — Additional file 3: Raw data relative to Tables 1-5, Figures 4-7, Supplementary Table S9 and Supplementary Figures S2, S4-S6. [file 12859_2023_5390_MOESM3_ESM.zip › Additional_file3/SupplementaryTable9_raw_data/UMI_14.65927_PCR_500_Read_filterNo.xls]

	V1	Exp	Type	Method	Est
Simulation0vs100_filterNo_AddPCR1	0	0	Read	filterNo	0
Simulation100vs0_filterNo_AddPCR1	1	100	Read	filterNo	100
Simulation10vs90_filterNo_AddPCR1	0.250501672240803	10	Read	filterNo	25.0501672240803
Simulation1vs99_filterNo_AddPCR1	0.029488188976378	1	Read	filterNo	2.9488188976378
Simulation50vs50_filterNo_AddPCR1	0.751258811681772	50	Read	filterNo	75.1258811681772
Simulation75vs25_filterNo_AddPCR1	0.900240384615385	75	Read	filterNo	90.0240384615385
