# Supplementary material for: IS-Seq: a bioinformatics pipeline for integration sites analysis with comprehensive abundance quantification methods
Source: BMC Bioinformatics. 2023 Jul 18;24:286. doi: 10.1186/s12859-023-05390-1 (PMC10354991; doi:10.1186/s12859-023-05390-1)
Supplement: Supplementary file 3 — Additional file 3: Raw data relative to Tables 1-5, Figures 4-7, Supplementary Table S9 and Supplementary Figures S2, S4-S6. [file 12859_2023_5390_MOESM3_ESM.zip › Additional_file3/SupplementaryTable9_raw_data/UMI_10.3648_PCR_200_Frag_filterNo.xls]

	V1	Exp	Type	Method	Est
Simulation0vs100_filterNo_FragmentBased2	0	0	Frag	filterNo	0
Simulation100vs0_filterNo_FragmentBased2	1	100	Frag	filterNo	100
Simulation10vs90_filterNo_FragmentBased2	0.0994764397905759	10	Frag	filterNo	9.94764397905759
Simulation1vs99_filterNo_FragmentBased2	0.0100651996740016	1	Frag	filterNo	1.00651996740016
Simulation50vs50_filterNo_FragmentBased2	0.497983870967742	50	Frag	filterNo	49.7983870967742
Simulation75vs25_filterNo_FragmentBased2	0.748484848484849	75	Frag	filterNo	74.8484848484849
