# Supplementary material for: IS-Seq: a bioinformatics pipeline for integration sites analysis with comprehensive abundance quantification methods
Source: BMC Bioinformatics. 2023 Jul 18;24:286. doi: 10.1186/s12859-023-05390-1 (PMC10354991; doi:10.1186/s12859-023-05390-1)
Supplement: Supplementary file 3 — Additional file 3: Raw data relative to Tables 1-5, Figures 4-7, Supplementary Table S9 and Supplementary Figures S2, S4-S6. [file 12859_2023_5390_MOESM3_ESM.zip › Additional_file3/SupplementaryTable9_raw_data/UMI_13.08208_PCR_200_umi_filterNo.xls]

	V1	Exp	Type	Method	Est
Simulation0vs100_filterNo_UmiBased	0	0	umi	filterNo	0
Simulation100vs0_filterNo_UmiBased	1	100	umi	filterNo	100
Simulation10vs90_filterNo_UmiBased	0.0959575336872193	10	umi	filterNo	9.59575336872193
Simulation1vs99_filterNo_UmiBased	0.00995678332344717	1	umi	filterNo	0.995678332344716
Simulation50vs50_filterNo_UmiBased	0.486542443064182	50	umi	filterNo	48.6542443064182
Simulation75vs25_filterNo_UmiBased	0.738993710691824	75	umi	filterNo	73.8993710691824
