# Supplementary material for: IS-Seq: a bioinformatics pipeline for integration sites analysis with comprehensive abundance quantification methods
Source: BMC Bioinformatics. 2023 Jul 18;24:286. doi: 10.1186/s12859-023-05390-1 (PMC10354991; doi:10.1186/s12859-023-05390-1)
Supplement: Supplementary file 3 — Additional file 3: Raw data relative to Tables 1-5, Figures 4-7, Supplementary Table S9 and Supplementary Figures S2, S4-S6. [file 12859_2023_5390_MOESM3_ESM.zip › Additional_file3/SupplementaryTable9_raw_data/UMI_11.62192_PCR_200_Read_filterNo.xls]

	V1	Exp	Type	Method	Est
Simulation0vs100_filterNo_UMI11	0	0	Read	filterNo	0
Simulation100vs0_filterNo_UMI11	1	100	Read	filterNo	100
Simulation10vs90_filterNo_UMI11	0.166914498141264	10	Read	filterNo	16.6914498141264
Simulation1vs99_filterNo_UMI11	0.0178884462151394	1	Read	filterNo	1.78884462151394
Simulation50vs50_filterNo_UMI11	0.643266475644699	50	Read	filterNo	64.3266475644699
Simulation75vs25_filterNo_UMI11	0.843984962406015	75	Read	filterNo	84.3984962406015
