# Supplementary material for: IS-Seq: a bioinformatics pipeline for integration sites analysis with comprehensive abundance quantification methods
Source: BMC Bioinformatics. 2023 Jul 18;24:286. doi: 10.1186/s12859-023-05390-1 (PMC10354991; doi:10.1186/s12859-023-05390-1)
Supplement: Supplementary file 3 — Additional file 3: Raw data relative to Tables 1-5, Figures 4-7, Supplementary Table S9 and Supplementary Figures S2, S4-S6. [file 12859_2023_5390_MOESM3_ESM.zip › Additional_file3/SupplementaryFigure6_raw_data/MOI30CLB7_IS0_UniqAndMultihitIS.csv]

seqnames	start	end	width	strand	Frag.MLE	Type
chr2	164489451	164489451	1	-	7	Uniq
chr13	41426028	41426028	1	+	7	Uniq
chr22	39224830	39224830	1	+	7	Uniq
chr1	1480064	1480064	1	-	6	Uniq
chr8	143557141	143557141	1	+	6	Uniq
chr17	76533894	76533894	1	+	6	Uniq
chr1	44820453	44820453	1	-	5	Uniq
chr1	228156110	228156110	1	+	5	Uniq
chr2	1636948	1636948	1	-	5	Uniq
chr2	5072209	5072209	1	-	5	Uniq
chr3	56412638	56412638	1	-	5	Uniq
chr6	37636042	37636042	1	-	5	Uniq
chr7	2663820	2663820	1	+	5	Uniq
chr7	100689160	100689160	1	-	5	Uniq
chr9	137251852	137251852	1	-	5	Uniq
chr16	28158068	28158068	1	-	5	Uniq
chr16	79654182	79654182	1	+	5	Uniq
chr18	8167542	8167542	1	+	5	Uniq
chr18	72384704	72384704	1	-	5	Uniq
chr19	5287971	5287971	1	-	5	Uniq
chr2	21277363	21277363	1	-	4	Uniq
chr2	35343107	35343107	1	-	4	Uniq
chr2	42926592	42926592	1	-	4	Uniq
chr2	238717373	238717373	1	-	4	Uniq
chr3	9239647	9239647	1	-	4	Uniq
chr4	752899	752899	1	+	4	Uniq
chr6	169906289	169906289	1	-	4	Uniq
chr10	74160628	74160628	1	+	4	Uniq
chr10	128091908	128091908	1	-	4	Uniq
chr11	131680473	131680473	1	+	4	Uniq
chr12	43288372	43288372	1	+	4	Uniq
chr13	51222087	51222087	1	-	4	Uniq
chr15	39891676	39891676	1	-	4	Uniq
chr15	78992870	78992870	1	-	4	Uniq
chr16	461104	461104	1	-	4	Uniq
chr16	1185313	1185313	1	+	4	Uniq
chr17	79601797	79601797	1	+	4	Uniq
chr18	68703050	68703050	1	+	4	Uniq
chr19	56978442	56978442	1	+	4	Uniq
chr22	30824966	30824966	1	+	4	Uniq
chr2	16155416	16155416	1	-	3	Uniq
chr2	217915421	217915421	1	+	3	Uniq
chr4	180057020	180057020	1	-	3	Uniq
chr5	178556214	178556214	1	-	3	Uniq
chr6	43781721	43781721	1	+	3	Uniq
chr6	170179057	170179057	1	+	3	Uniq
chr7	46640481	46640481	1	-	3	Uniq
chr7	72078985	72078985	1	+	3	Uniq
chr11	44586359	44586359	1	+	3	Uniq
chr12	1436163	1436163	1	-	3	Uniq
chr12	120777899	120777899	1	-	3	Uniq
chr12	129001732	129001732	1	-	3	Uniq
chr14	101916308	101916308	1	+	3	Uniq
chr15	89761169	89761169	1	+	3	Uniq
chr16	4746243	4746243	1	+	3	Uniq
chr16	27823350	27823350	1	-	3	Uniq
chr17	2371465	2371465	1	+	3	Uniq
chr18	24756814	24756814	1	+	3	Uniq
chr19	2602591	2602591	1	-	3	Uniq
chr19	2647581	2647581	1	+	3	Uniq
chr19	56479172	56479172	1	+	3	Uniq
chr20	49124159	49124159	1	+	3	Uniq
chr20	62448158	62448158	1	+	3	Uniq
chr20	63021576	63021576	1	+	3	Uniq
chr22	50467026	50467026	1	-	3	Uniq
chr1	8126685	8126685	1	+	2	Uniq
chr1	16993824	16993824	1	+	2	Uniq
chr1	52583534	52583534	1	-	2	Uniq
chr1	76143417	76143417	1	+	2	Uniq
chr1	151287119	151287119	1	+	2	Uniq
chr1	226121381	226121381	1	-	2	Uniq
chr2	96106251	96106251	1	+	2	Uniq
chr2	121993501	121993501	1	+	2	Uniq
chr2	160944091	160944091	1	+	2	Uniq
chr2	182580408	182580408	1	+	2	Uniq
chr2	203794978	203794978	1	-	2	Uniq
chr2	206098266	206098266	1	+	2	Uniq
chr3	205265	205265	1	-	2	Uniq
chr3	38051056	38051056	1	-	2	Uniq
chr3	40374477	40374477	1	+	2	Uniq
chr3	52238736	52238736	1	-	2	Uniq
chr4	760494	760494	1	+	2	Uniq
chr4	53134097	53134097	1	-	2	Uniq
chr4	146950102	146950102	1	-	2	Uniq
chr4	189150029	189150029	1	+	2	Uniq
chr5	4375708	4375708	1	+	2	Uniq
chr5	25210273	25210273	1	-	2	Uniq
chr5	131339111	131339111	1	+	2	Uniq
chr6	2641591	2641591	1	-	2	Uniq
chr6	7071608	7071608	1	+	2	Uniq
chr6	13812986	13812986	1	-	2	Uniq
chr6	43743603	43743603	1	-	2	Uniq
chr6	45758190	45758190	1	+	2	Uniq
chr6	154887996	154887996	1	+	2	Uniq
chr6	168033924	168033924	1	-	2	Uniq
chr7	2496367	2496367	1	+	2	Uniq
chr7	26412681	26412681	1	+	2	Uniq
chr7	101699488	101699488	1	-	2	Uniq
chr7	151423358	151423358	1	+	2	Uniq
chr8	11798956	11798956	1	-	2	Uniq
chr8	30673023	30673023	1	-	2	Uniq
chr8	61596531	61596531	1	-	2	Uniq
chr8	101128347	101128347	1	-	2	Uniq
chr8	116628143	116628143	1	-	2	Uniq
chr9	77116731	77116731	1	+	2	Uniq
chr10	71466169	71466169	1	+	2	Uniq
chr10	79090949	79090949	1	+	2	Uniq
chr10	80581569	80581569	1	-	2	Uniq
chr10	103556801	103556801	1	+	2	Uniq
chr10	133040940	133040940	1	+	2	Uniq
chr11	1757820	1757820	1	-	2	Uniq
chr11	5799037	5799037	1	-	2	Uniq
chr11	70548304	70548304	1	-	2	Uniq
chr11	109335143	109335143	1	-	2	Uniq
chr11	113723882	113723882	1	+	2	Uniq
chr11	131859104	131859104	1	+	2	Uniq
chr12	53336606	53336606	1	-	2	Uniq
chr12	132950585	132950585	1	-	2	Uniq
chr13	42324630	42324630	1	+	2	Uniq
chr13	50810597	50810597	1	-	2	Uniq
chr14	70173310	70173310	1	+	2	Uniq
chr14	74913420	74913420	1	+	2	Uniq
chr14	89380562	89380562	1	+	2	Uniq
chr14	104253190	104253190	1	-	2	Uniq
chr15	78334868	78334868	1	-	2	Uniq
chr16	9017827	9017827	1	+	2	Uniq
chr16	20888609	20888609	1	-	2	Uniq
chr17	35795012	35795012	1	+	2	Uniq
chr17	50282540	50282540	1	+	2	Uniq
chr17	67530765	67530765	1	+	2	Uniq
chr17	78251769	78251769	1	-	2	Uniq
chr17	82888738	82888738	1	+	2	Uniq
chr19	624116	624116	1	-	2	Uniq
chr19	36248814	36248814	1	+	2	Uniq
chr19	47422517	47422517	1	+	2	Uniq
chr20	20906852	20906852	1	+	2	Uniq
chr20	25293669	25293669	1	+	2	Uniq
chr20	52051357	52051357	1	-	2	Uniq
chr20	62650264	62650264	1	-	2	Uniq
chr20	63598704	63598704	1	-	2	Uniq
chr21	31541320	31541320	1	+	2	Uniq
chr21	43753151	43753151	1	-	2	Uniq
chr22	17738249	17738249	1	-	2	Uniq
chr22	24181614	24181614	1	+	2	Uniq
chr22	32243122	32243122	1	-	2	Uniq
chr22	44950985	44950985	1	-	2	Uniq
chrX	8222407	8222407	1	+	2	Uniq
chrX	45845598	45845598	1	+	2	Uniq
chr1	1518553	1518553	1	-	1	Uniq
chr1	2473430	2473430	1	+	1	Uniq
chr1	9217968	9217968	1	-	1	Uniq
chr1	25707594	25707594	1	-	1	Uniq
chr1	37319191	37319191	1	+	1	Uniq
chr1	43997863	43997863	1	+	1	Uniq
chr1	66224899	66224899	1	+	1	Uniq
chr1	78701761	78701761	1	+	1	Uniq
chr1	111929262	111929262	1	-	1	Uniq
chr1	152905269	152905269	1	-	1	Uniq
chr1	166947369	166947369	1	-	1	Uniq
chr1	167764064	167764064	1	+	1	Uniq
chr1	184629400	184629400	1	-	1	Uniq
chr1	192009139	192009139	1	-	1	Uniq
chr1	193269975	193269975	1	-	1	Uniq
chr1	210294811	210294811	1	-	1	Uniq
chr2	2573125	2573125	1	-	1	Uniq
chr2	16867968	16867968	1	-	1	Uniq
chr2	18329482	18329482	1	+	1	Uniq
chr2	23544165	23544165	1	+	1	Uniq
chr2	26079050	26079050	1	+	1	Uniq
chr2	48463588	48463588	1	-	1	Uniq
chr2	72937659	72937659	1	+	1	Uniq
chr2	74425077	74425077	1	+	1	Uniq
chr2	96106750	96106750	1	+	1	Uniq
chr2	98508675	98508675	1	-	1	Uniq
chr2	106835226	106835226	1	+	1	Uniq
chr2	121445210	121445210	1	-	1	Uniq
chr2	167983973	167983973	1	+	1	Uniq
chr2	222517748	222517748	1	+	1	Uniq
chr2	231532107	231532107	1	-	1	Uniq
chr2	234629363	234629363	1	+	1	Uniq
chr2	237016734	237016734	1	-	1	Uniq
chr2	240961486	240961486	1	-	1	Uniq
chr3	2659380	2659380	1	-	1	Uniq
chr3	38015951	38015951	1	-	1	Uniq
chr3	43182711	43182711	1	-	1	Uniq
chr3	46892433	46892433	1	-	1	Uniq
chr3	50183715	50183715	1	-	1	Uniq
chr3	101670785	101670785	1	-	1	Uniq
chr3	106591391	106591391	1	+	1	Uniq
chr3	117514666	117514666	1	-	1	Uniq
chr3	122007289	122007289	1	+	1	Uniq
chr3	195838883	195838883	1	+	1	Uniq
chr3	195870898	195870898	1	+	1	Uniq
chr4	1048773	1048773	1	-	1	Uniq
chr4	2019013	2019013	1	+	1	Uniq
chr4	8782429	8782429	1	-	1	Uniq
chr4	35054181	35054181	1	+	1	Uniq
chr4	55920186	55920186	1	+	1	Uniq
chr4	83411467	83411467	1	+	1	Uniq
chr4	87383057	87383057	1	-	1	Uniq
chr4	112220193	112220193	1	-	1	Uniq
chr4	130296572	130296572	1	+	1	Uniq
chr4	174502154	174502154	1	+	1	Uniq
chr5	1312169	1312169	1	-	1	Uniq
chr5	4863944	4863944	1	-	1	Uniq
chr5	50968127	50968127	1	-	1	Uniq
chr5	59117443	59117443	1	-	1	Uniq
chr5	151780465	151780465	1	+	1	Uniq
chr5	164374783	164374783	1	+	1	Uniq
chr5	178561983	178561983	1	-	1	Uniq
chr6	9785504	9785504	1	+	1	Uniq
chr6	10496096	10496096	1	+	1	Uniq
chr6	43451192	43451192	1	-	1	Uniq
chr6	80099116	80099116	1	+	1	Uniq
chr6	126225931	126225931	1	+	1	Uniq
chr6	157207308	157207308	1	+	1	Uniq
chr7	1935036	1935036	1	-	1	Uniq
chr7	2042228	2042228	1	-	1	Uniq
chr7	2070405	2070405	1	-	1	Uniq
chr7	8815895	8815895	1	+	1	Uniq
chr7	23414784	23414784	1	+	1	Uniq
chr7	38932763	38932763	1	-	1	Uniq
chr7	43146863	43146863	1	-	1	Uniq
chr7	47332830	47332830	1	-	1	Uniq
chr7	51224655	51224655	1	-	1	Uniq
chr7	55177472	55177472	1	-	1	Uniq
chr7	57421855	57421855	1	-	1	Uniq
chr7	74550453	74550453	1	+	1	Uniq
chr7	78078176	78078176	1	+	1	Uniq
chr7	93030008	93030008	1	-	1	Uniq
chr7	99392548	99392548	1	+	1	Uniq
chr7	106381378	106381378	1	+	1	Uniq
chr7	132158312	132158312	1	+	1	Uniq
chr7	141463023	141463023	1	-	1	Uniq
chr7	150861379	150861379	1	-	1	Uniq
chr7	155364676	155364676	1	-	1	Uniq
chr7	157493513	157493513	1	+	1	Uniq
chr8	826682	826682	1	+	1	Uniq
chr8	2355679	2355679	1	-	1	Uniq
chr8	39539457	39539457	1	-	1	Uniq
chr8	41276110	41276110	1	-	1	Uniq
chr8	56043554	56043554	1	-	1	Uniq
chr8	61596354	61596354	1	-	1	Uniq
chr8	70380939	70380939	1	+	1	Uniq
chr8	87561704	87561704	1	+	1	Uniq
chr8	89162146	89162146	1	-	1	Uniq
chr8	98259749	98259749	1	-	1	Uniq
chr8	127295814	127295814	1	-	1	Uniq
chr8	134432023	134432023	1	+	1	Uniq
chr8	141410219	141410219	1	-	1	Uniq
chr8	141704670	141704670	1	-	1	Uniq
chr8	143994821	143994821	1	+	1	Uniq
chr9	6908381	6908381	1	-	1	Uniq
chr9	18680053	18680053	1	-	1	Uniq
chr9	41783675	41783675	1	-	1	Uniq
chr9	76636819	76636819	1	+	1	Uniq
chr9	79993617	79993617	1	-	1	Uniq
chr9	86276988	86276988	1	-	1	Uniq
chr9	90701857	90701857	1	-	1	Uniq
chr9	93553745	93553745	1	+	1	Uniq
chr9	96022508	96022508	1	-	1	Uniq
chr9	120877978	120877978	1	-	1	Uniq
chr9	123294541	123294541	1	-	1	Uniq
chr9	134028749	134028749	1	-	1	Uniq
chr9	136914103	136914103	1	-	1	Uniq
chr9	137117426	137117426	1	-	1	Uniq
chr10	71273681	71273681	1	-	1	Uniq
chr10	74851487	74851487	1	-	1	Uniq
chr10	78899024	78899024	1	+	1	Uniq
chr10	86668843	86668843	1	+	1	Uniq
chr10	92838936	92838936	1	+	1	Uniq
chr10	97628047	97628047	1	-	1	Uniq
chr10	98140556	98140556	1	-	1	Uniq
chr10	121213220	121213220	1	-	1	Uniq
chr10	123360104	123360104	1	-	1	Uniq
chr10	124597737	124597737	1	+	1	Uniq
chr10	128885377	128885377	1	-	1	Uniq
chr11	1227979	1227979	1	+	1	Uniq
chr11	44379627	44379627	1	-	1	Uniq
chr11	46317488	46317488	1	+	1	Uniq
chr11	61183896	61183896	1	-	1	Uniq
chr11	64077619	64077619	1	-	1	Uniq
chr11	68296676	68296676	1	+	1	Uniq
chr11	72777367	72777367	1	-	1	Uniq
chr11	117411359	117411359	1	-	1	Uniq
chr11	117860900	117860900	1	-	1	Uniq
chr11	118610056	118610056	1	+	1	Uniq
chr11	122361782	122361782	1	-	1	Uniq
chr11	130888114	130888114	1	+	1	Uniq
chr11	132670397	132670397	1	-	1	Uniq
chr11	133741316	133741316	1	-	1	Uniq
chr12	1560687	1560687	1	-	1	Uniq
chr12	7302112	7302112	1	+	1	Uniq
chr12	22558009	22558009	1	-	1	Uniq
chr12	27696607	27696607	1	+	1	Uniq
chr12	48827279	48827279	1	-	1	Uniq
chr12	52748349	52748349	1	-	1	Uniq
chr12	54923843	54923843	1	-	1	Uniq
chr12	96227015	96227015	1	+	1	Uniq
chr12	98950360	98950360	1	+	1	Uniq
chr12	104208855	104208855	1	-	1	Uniq
chr12	106695168	106695168	1	+	1	Uniq
chr12	109453922	109453922	1	-	1	Uniq
chr12	113498260	113498260	1	+	1	Uniq
chr12	122211131	122211131	1	-	1	Uniq
chr12	123028799	123028799	1	-	1	Uniq
chr12	127187668	127187668	1	+	1	Uniq
chr12	130425634	130425634	1	+	1	Uniq
chr13	29526139	29526139	1	-	1	Uniq
chr13	32606020	32606020	1	+	1	Uniq
chr13	35822686	35822686	1	-	1	Uniq
chr13	41628774	41628774	1	-	1	Uniq
chr13	51812069	51812069	1	+	1	Uniq
chr13	59423435	59423435	1	-	1	Uniq
chr13	67529025	67529025	1	+	1	Uniq
chr13	99575113	99575113	1	+	1	Uniq
chr14	16041327	16041327	1	+	1	Uniq
chr14	21299740	21299740	1	-	1	Uniq
chr14	22373200	22373200	1	-	1	Uniq
chr14	24097010	24097010	1	+	1	Uniq
chr14	34735164	34735164	1	-	1	Uniq
chr14	44121831	44121831	1	-	1	Uniq
chr14	55221178	55221178	1	+	1	Uniq
chr14	77239679	77239679	1	+	1	Uniq
chr14	100655991	100655991	1	-	1	Uniq
chr14	103162214	103162214	1	+	1	Uniq
chr15	66729525	66729525	1	-	1	Uniq
chr15	72674453	72674453	1	-	1	Uniq
chr15	78992818	78992818	1	-	1	Uniq
chr15	85761741	85761741	1	-	1	Uniq
chr15	86675856	86675856	1	+	1	Uniq
chr15	98521281	98521281	1	-	1	Uniq
chr16	4958650	4958650	1	+	1	Uniq
chr16	18779641	18779641	1	+	1	Uniq
chr16	21274943	21274943	1	+	1	Uniq
chr16	23106744	23106744	1	-	1	Uniq
chr16	24537760	24537760	1	-	1	Uniq
chr16	30583026	30583026	1	+	1	Uniq
chr16	87326146	87326146	1	+	1	Uniq
chr17	2085155	2085155	1	-	1	Uniq
chr17	8325660	8325660	1	+	1	Uniq
chr17	16215804	16215804	1	+	1	Uniq
chr17	19014173	19014173	1	-	1	Uniq
chr17	27558974	27558974	1	+	1	Uniq
chr17	27936519	27936519	1	+	1	Uniq
chr17	28559895	28559895	1	-	1	Uniq
chr17	36596315	36596315	1	-	1	Uniq
chr17	41500947	41500947	1	+	1	Uniq
chr17	55434442	55434442	1	+	1	Uniq
chr17	79447471	79447471	1	+	1	Uniq
chr17	82244145	82244145	1	-	1	Uniq
chr18	1762125	1762125	1	-	1	Uniq
chr18	3157234	3157234	1	-	1	Uniq
chr18	3244534	3244534	1	-	1	Uniq
chr18	46033561	46033561	1	+	1	Uniq
chr18	55530374	55530374	1	-	1	Uniq
chr18	59008001	59008001	1	+	1	Uniq
chr19	1336331	1336331	1	-	1	Uniq
chr19	1524545	1524545	1	+	1	Uniq
chr19	1975545	1975545	1	-	1	Uniq
chr19	3437833	3437833	1	-	1	Uniq
chr19	4417257	4417257	1	+	1	Uniq
chr19	18610494	18610494	1	+	1	Uniq
chr19	19021276	19021276	1	+	1	Uniq
chr19	40465561	40465561	1	+	1	Uniq
chr19	44852975	44852975	1	+	1	Uniq
chr19	45036833	45036833	1	-	1	Uniq
chr19	45163929	45163929	1	-	1	Uniq
chr19	46726376	46726376	1	-	1	Uniq
chr19	50836033	50836033	1	-	1	Uniq
chr19	51359206	51359206	1	-	1	Uniq
chr19	53930363	53930363	1	-	1	Uniq
chr19	54138633	54138633	1	+	1	Uniq
chr19	55792910	55792910	1	-	1	Uniq
chr19	58440852	58440852	1	+	1	Uniq
chr20	724212	724212	1	-	1	Uniq
chr20	3232343	3232343	1	+	1	Uniq
chr20	3731130	3731130	1	-	1	Uniq
chr20	3757926	3757926	1	+	1	Uniq
chr20	10562027	10562027	1	-	1	Uniq
chr20	13429644	13429644	1	+	1	Uniq
chr20	23280261	23280261	1	-	1	Uniq
chr20	24665712	24665712	1	-	1	Uniq
chr20	35946864	35946864	1	-	1	Uniq
chr20	61522048	61522048	1	+	1	Uniq
chr20	62203764	62203764	1	+	1	Uniq
chr21	37660842	37660842	1	+	1	Uniq
chr21	40443480	40443480	1	+	1	Uniq
chr21	44627591	44627591	1	+	1	Uniq
chr21	44637729	44637729	1	+	1	Uniq
chr21	45389892	45389892	1	+	1	Uniq
chr22	21076931	21076931	1	+	1	Uniq
chr22	24109413	24109413	1	-	1	Uniq
chr22	24696855	24696855	1	-	1	Uniq
chr22	27385762	27385762	1	-	1	Uniq
chr22	30814103	30814103	1	+	1	Uniq
chr22	35981505	35981505	1	+	1	Uniq
chr22	36147983	36147983	1	-	1	Uniq
chr22	47052838	47052838	1	+	1	Uniq
chr22	48567297	48567297	1	+	1	Uniq
chrX	9568865	9568865	1	+	1	Uniq
chrX	13525503	13525503	1	+	1	Uniq
chrX	34461185	34461185	1	-	1	Uniq
chrX	53014627	53014627	1	+	1	Uniq
chrX	70281776	70281776	1	+	1	Uniq
chrX	70881190	70881190	1	+	1	Uniq
chrX	82679832	82679832	1	+	1	Uniq
chrX	110480530	110480530	1	+	1	Uniq
chrX	129950078	129950078	1	-	1	Uniq
chrX	143987138	143987138	1	-	1	Uniq
chrX	150549493	150549493	1	+	1	Uniq
chr6	32848036	32848036	1	-	9823	Common
chr7	75504993	75504993	1	-	4774	Common
chr6	32830384	32830384	1	-	197	Common
chr7	6712652	6712652	1	+	850	Common
chr7	77049723	77049723	1	+	4178	Common
chr7	76530640	76530640	1	+	4543	Common
chr11	67549453	67549453	1	-	6	Common
chr18	13863505	13863505	1	+	6	Common
chr7	73075327	73075327	1	+	2029	Common
chr7	77021669	77021669	1	+	2205	Common
chr1	65212643	65212643	1	-	4	Common
chr4	3911718	3911718	1	-	4	Common
chr7	67289682	67289682	1	-	4663	Common
chr19	21377519	21377519	1	-	5	Common
chr6	31717113	31717113	1	+	3	Common
chr7	5020782	5020782	1	+	109	Common
chr7	72860849	72860849	1	+	4636	Common
chr7	102345063	102345063	1	+	4587	Common
chr7	102564215	102564215	1	-	4634	Common
chr12	121340711	121340711	1	-	3	Common
chr1	211854717	211854717	1	-	2	Common
chr2	58227172	58227172	1	-	4	Common
chr2	156056808	156056808	1	+	2	Common
chr2	229916419	229916419	1	+	2	Common
chr4	3992227	3992227	1	+	4	Common
chr4	169792177	169792177	1	+	2	Common
chr5	105564394	105564394	1	+	3	Common
chr6	32848020	32848020	1	-	4	Common
chr6	111309045	111309045	1	-	4	Common
chr7	39797521	39797521	1	+	3	Common
chr7	57646119	57646119	1	-	2	Common
chr7	57777266	57777266	1	+	7	Common
chr7	75290146	75290146	1	-	2142	Common
chr7	85868650	85868650	1	-	2	Common
chr7	100323026	100323026	1	-	2282	Common
chr7	102663296	102663296	1	-	3658	Common
chr7	113770017	113770017	1	-	3	Common
chr10	91670866	91670866	1	-	4	Common
chr11	9959370	9959370	1	+	4	Common
chr12	132088139	132088139	1	-	3	Common
chr15	75798485	75798485	1	+	2	Common
chr17	50065896	50065896	1	+	2	Common
chr17	63537589	63537589	1	-	2	Common
chr18	57663921	57663921	1	-	5	Common
chr22	20191077	20191077	1	+	3	Common
chr7	44010813	44010813	1	-	4574	Multi
chr7	75318074	75318074	1	-	2150	Multi
chr7	73047217	73047217	1	+	2039	Multi
chr7	73019074	73019074	1	+	2037	Multi
chr7	74903652	74903652	1	+	1693	Multi
chr7	75346041	75346041	1	-	1664	Multi
chr7	73103363	73103363	1	+	1545	Multi
chr5	1339820	1339820	1	-	13	Multi
chr13	45669956	45669956	1	+	11	Multi
chr18	14988699	14988699	1	+	11	Multi
chr18	49216026	49216026	1	-	11	Multi
chr17	51332832	51332832	1	+	10	Multi
chr5	1339436	1339436	1	-	9	Multi
chr15	70990522	70990522	1	+	9	Multi
chr1	48277454	48277454	1	-	8	Multi
chr4	142991140	142991140	1	-	8	Multi
chr15	43175958	43175958	1	-	8	Multi
chr15	78607848	78607848	1	-	8	Multi
chr19	36703818	36703818	1	+	8	Multi
chr19	40043790	40043790	1	+	8	Multi
chr21	15920470	15920470	1	+	8	Multi
chr22	28339774	28339774	1	+	8	Multi
chrX	137080611	137080611	1	+	8	Multi
chrY	9967493	9967493	1	+	8	Multi
chrY	23704865	23704865	1	-	8	Multi
chr1	59587069	59587069	1	-	7	Multi
chr5	1339628	1339628	1	-	7	Multi
chr8	64102494	64102494	1	-	7	Multi
chr9	80345143	80345143	1	-	7	Multi
chr12	58477295	58477295	1	+	7	Multi
chr12	66578532	66578532	1	-	7	Multi
chr12	73199526	73199526	1	+	7	Multi
chr14	36184814	36184814	1	-	7	Multi
chr18	976621	976621	1	+	7	Multi
chr18	42660584	42660584	1	-	7	Multi
chr20	17120664	17120664	1	+	7	Multi
chrX	16497617	16497617	1	-	7	Multi
chr1	213808667	213808667	1	+	6	Multi
chr3	179132601	179132601	1	+	6	Multi
chr4	16408278	16408278	1	+	6	Multi
chr6	74013372	74013372	1	+	6	Multi
chr9	75706988	75706988	1	+	6	Multi
chr12	37548684	37548684	1	+	6	Multi
chr12	80454257	80454257	1	+	6	Multi
chr12	99463565	99463565	1	-	6	Multi
chr14	32583864	32583864	1	+	6	Multi
chr14	46101283	46101283	1	+	6	Multi
chr14	56019780	56019780	1	+	6	Multi
chr14	66032344	66032344	1	+	6	Multi
chr17	11866908	11866908	1	+	6	Multi
chr17	27251409	27251409	1	-	6	Multi
chr17	51307159	51307159	1	-	6	Multi
chr18	2247431	2247431	1	-	6	Multi
chr19	28269971	28269971	1	-	6	Multi
chr19	34625399	34625399	1	-	6	Multi
chr20	59537540	59537540	1	+	6	Multi
chr22	16766634	16766634	1	-	6	Multi
chrY	7134864	7134864	1	-	6	Multi
chrY	25965209	25965209	1	+	6	Multi
chr2	24282665	24282665	1	+	5	Multi
chr3	67393296	67393296	1	-	5	Multi
chr3	95065694	95065694	1	+	5	Multi
chr5	49644687	49644687	1	-	5	Multi
chr5	66388504	66388504	1	+	5	Multi
chr6	16016297	16016297	1	+	5	Multi
chr6	79325512	79325512	1	+	5	Multi
chr7	21343301	21343301	1	+	5	Multi
chr7	27447498	27447498	1	+	5	Multi
chr8	59882115	59882115	1	-	5	Multi
chr8	98738866	98738866	1	-	5	Multi
chr8	111334872	111334872	1	-	5	Multi
chr8	120193937	120193937	1	+	5	Multi
chr11	27939332	27939332	1	-	5	Multi
chr11	43100886	43100886	1	+	5	Multi
chr11	124201286	124201286	1	+	5	Multi
chr11	128140316	128140316	1	-	5	Multi
chr12	38987930	38987930	1	-	5	Multi
chr12	59228212	59228212	1	+	5	Multi
chr12	59751378	59751378	1	-	5	Multi
chr13	38065638	38065638	1	-	5	Multi
chr16	47773142	47773142	1	+	5	Multi
chr16	59072522	59072522	1	-	5	Multi
chr17	6808350	6808350	1	+	5	Multi
chr17	26735981	26735981	1	-	5	Multi
chr17	55503785	55503785	1	-	5	Multi
chr17	69617834	69617834	1	+	5	Multi
chr19	20807988	20807988	1	-	5	Multi
chr20	1544570	1544570	1	+	5	Multi
chr20	36077891	36077891	1	-	5	Multi
chr22	11959651	11959651	1	-	5	Multi
chrX	27801305	27801305	1	-	5	Multi
chrX	64549676	64549676	1	+	5	Multi
chrX	135056207	135056207	1	+	5	Multi
chrY	18894162	18894162	1	-	5	Multi
chr1	68007033	68007033	1	+	4	Multi
chr1	82056229	82056229	1	+	4	Multi
chr1	109748681	109748681	1	+	4	Multi
chr1	183658333	183658333	1	-	4	Multi
chr1	233648721	233648721	1	-	4	Multi
chr1	246418395	246418395	1	-	4	Multi
chr2	19918453	19918453	1	-	4	Multi
chr2	66632973	66632973	1	+	4	Multi
chr2	72298438	72298438	1	+	4	Multi
chr2	72435850	72435850	1	+	4	Multi
chr2	167835307	167835307	1	-	4	Multi
chr3	11865933	11865933	1	+	4	Multi
chr3	34824851	34824851	1	+	4	Multi
chr3	75622857	75622857	1	+	4	Multi
chr3	142992105	142992105	1	-	4	Multi
chr4	110763370	110763370	1	+	4	Multi
chr4	156199195	156199195	1	+	4	Multi
chr5	27218245	27218245	1	+	4	Multi
chr5	43365319	43365319	1	+	4	Multi
chr5	63359325	63359325	1	+	4	Multi
chr5	153723518	153723518	1	-	4	Multi
chr6	57335112	57335112	1	-	4	Multi
chr6	70944350	70944350	1	-	4	Multi
chr6	164708640	164708640	1	+	4	Multi
chr7	6858854	6858854	1	+	4	Multi
chr7	8000991	8000991	1	+	4	Multi
chr7	8732104	8732104	1	+	4	Multi
chr7	36377053	36377053	1	+	4	Multi
chr7	47597027	47597027	1	+	4	Multi
chr7	107508158	107508158	1	-	4	Multi
chr8	50783585	50783585	1	+	4	Multi
chr8	115226321	115226321	1	-	4	Multi
chr8	121442390	121442390	1	-	4	Multi
chr9	6376529	6376529	1	-	4	Multi
chr9	32755537	32755537	1	-	4	Multi
chr9	75208392	75208392	1	+	4	Multi
chr10	27589523	27589523	1	-	4	Multi
chr10	44112633	44112633	1	+	4	Multi
chr10	86108161	86108161	1	+	4	Multi
chr10	112251162	112251162	1	-	4	Multi
chr10	118650239	118650239	1	+	4	Multi
chr11	6904853	6904853	1	-	4	Multi
chr11	6954622	6954622	1	+	4	Multi
chr11	67715029	67715029	1	+	4	Multi
chr11	73063499	73063499	1	-	4	Multi
chr12	7285768	7285768	1	-	4	Multi
chr12	33108192	33108192	1	+	4	Multi
chr12	39730111	39730111	1	+	4	Multi
chr12	44931963	44931963	1	-	4	Multi
chr12	46426819	46426819	1	+	4	Multi
chr12	106165659	106165659	1	-	4	Multi
chr13	22574997	22574997	1	-	4	Multi
chr13	60251786	60251786	1	+	4	Multi
chr13	92752740	92752740	1	-	4	Multi
chr14	25183687	25183687	1	-	4	Multi
chr14	34150337	34150337	1	-	4	Multi
chr14	35842129	35842129	1	+	4	Multi
chr14	80041010	80041010	1	-	4	Multi
chr15	83223723	83223723	1	-	4	Multi
chr15	89634578	89634578	1	-	4	Multi
chr16	25558355	25558355	1	-	4	Multi
chr16	31633820	31633820	1	+	4	Multi
chr16	31937815	31937815	1	-	4	Multi
chr16	59563243	59563243	1	+	4	Multi
chr17	592343	592343	1	+	4	Multi
chr17	5573097	5573097	1	-	4	Multi
chr17	13857690	13857690	1	-	4	Multi
chr17	33879318	33879318	1	-	4	Multi
chr17	35525918	35525918	1	-	4	Multi
chr17	52355177	52355177	1	+	4	Multi
chr18	977534	977534	1	+	4	Multi
chr18	6163960	6163960	1	-	4	Multi
chr18	22618408	22618408	1	-	4	Multi
chr18	35897746	35897746	1	-	4	Multi
chr18	39529976	39529976	1	+	4	Multi
chr18	45799947	45799947	1	+	4	Multi
chr18	54792222	54792222	1	+	4	Multi
chr19	24153439	24153439	1	+	4	Multi
chr19	29253564	29253564	1	+	4	Multi
chr19	32591454	32591454	1	+	4	Multi
chr19	36701876	36701876	1	+	4	Multi
chr19	37052314	37052314	1	+	4	Multi
chr19	42774847	42774847	1	+	4	Multi
chr19	53208275	53208275	1	+	4	Multi
chr20	3497114	3497114	1	+	4	Multi
chr20	12584581	12584581	1	-	4	Multi
chr20	12664346	12664346	1	-	4	Multi
chr20	14196071	14196071	1	+	4	Multi
chr20	25862853	25862853	1	-	4	Multi
chr21	8771390	8771390	1	+	4	Multi
chr21	9188968	9188968	1	+	4	Multi
chr21	18875841	18875841	1	+	4	Multi
chr21	24918544	24918544	1	+	4	Multi
chr21	29900343	29900343	1	-	4	Multi
chr21	31818180	31818180	1	+	4	Multi
chr21	33929538	33929538	1	+	4	Multi
chr21	37109341	37109341	1	-	4	Multi
chr22	22188110	22188110	1	-	4	Multi
chr22	23026526	23026526	1	-	4	Multi
chr22	28191569	28191569	1	-	4	Multi
chr22	28337793	28337793	1	+	4	Multi
chr22	28531119	28531119	1	-	4	Multi
chr22	32298607	32298607	1	+	4	Multi
chr22	47349503	47349503	1	+	4	Multi
chrX	64277197	64277197	1	+	4	Multi
chrX	101585927	101585927	1	+	4	Multi
chrX	113586122	113586122	1	-	4	Multi
chrX	121877615	121877615	1	-	4	Multi
chrY	2920850	2920850	1	+	4	Multi
chrY	4230481	4230481	1	-	4	Multi
chrY	14391790	14391790	1	+	4	Multi
chrY	16120471	16120471	1	+	4	Multi
chr1	20028927	20028927	1	-	3	Multi
chr1	43094650	43094650	1	-	3	Multi
chr1	48171267	48171267	1	+	3	Multi
chr1	68988000	68988000	1	-	3	Multi
chr1	76486678	76486678	1	+	3	Multi
chr1	81379277	81379277	1	-	3	Multi
chr1	86959521	86959521	1	+	3	Multi
chr1	102442348	102442348	1	-	3	Multi
chr1	152377929	152377929	1	-	3	Multi
chr1	182386292	182386292	1	+	3	Multi
chr1	183772314	183772314	1	+	3	Multi
chr1	220379076	220379076	1	-	3	Multi
chr1	227874362	227874362	1	-	3	Multi
chr2	9931120	9931120	1	+	3	Multi
chr2	82282326	82282326	1	-	3	Multi
chr2	91951285	91951285	1	-	3	Multi
chr2	97599987	97599987	1	+	3	Multi
chr2	103474630	103474630	1	+	3	Multi
chr2	178799321	178799321	1	+	3	Multi
chr2	183586458	183586458	1	-	3	Multi
chr2	185686308	185686308	1	+	3	Multi
chr2	204463377	204463377	1	+	3	Multi
chr3	1652533	1652533	1	+	3	Multi
chr3	5596692	5596692	1	+	3	Multi
chr3	14070363	14070363	1	-	3	Multi
chr3	23091262	23091262	1	+	3	Multi
chr3	28370040	28370040	1	+	3	Multi
chr3	33671717	33671717	1	-	3	Multi
chr3	39994318	39994318	1	-	3	Multi
chr3	54723980	54723980	1	-	3	Multi
chr3	58279543	58279543	1	+	3	Multi
chr3	58806843	58806843	1	-	3	Multi
chr3	66635372	66635372	1	+	3	Multi
chr3	98174349	98174349	1	-	3	Multi
chr3	130129809	130129809	1	+	3	Multi
chr4	4146812	4146812	1	+	3	Multi
chr4	8960603	8960603	1	-	3	Multi
chr4	9652607	9652607	1	-	3	Multi
chr4	28402473	28402473	1	-	3	Multi
chr4	80673974	80673974	1	+	3	Multi
chr4	97736484	97736484	1	-	3	Multi
chr4	136640565	136640565	1	+	3	Multi
chr4	141112179	141112179	1	+	3	Multi
chr5	1339244	1339244	1	-	3	Multi
chr5	7170813	7170813	1	-	3	Multi
chr5	42355381	42355381	1	-	3	Multi
chr5	45445160	45445160	1	-	3	Multi
chr5	45499351	45499351	1	+	3	Multi
chr5	49616563	49616563	1	-	3	Multi
chr5	53801554	53801554	1	-	3	Multi
chr5	62839281	62839281	1	-	3	Multi
chr5	64938057	64938057	1	+	3	Multi
chr5	113648043	113648043	1	-	3	Multi
chr5	118383233	118383233	1	-	3	Multi
chr5	120426973	120426973	1	+	3	Multi
chr5	132347717	132347717	1	+	3	Multi
chr5	138684562	138684562	1	+	3	Multi
chr5	156808371	156808371	1	-	3	Multi
chr5	160592689	160592689	1	-	3	Multi
chr5	169522166	169522166	1	+	3	Multi
chr6	5690150	5690150	1	+	3	Multi
chr6	27010624	27010624	1	-	3	Multi
chr6	27998435	27998435	1	-	3	Multi
chr6	29499932	29499932	1	-	3	Multi
chr6	30086368	30086368	1	+	3	Multi
chr6	32830368	32830368	1	-	3	Multi
chr6	54441442	54441442	1	-	3	Multi
chr6	77368746	77368746	1	-	3	Multi
chr6	82524208	82524208	1	+	3	Multi
chr6	89406874	89406874	1	+	3	Multi
chr6	118340488	118340488	1	+	3	Multi
chr6	133616786	133616786	1	-	3	Multi
chr7	31619882	31619882	1	-	3	Multi
chr7	32308008	32308008	1	-	3	Multi
chr7	32708269	32708269	1	-	3	Multi
chr7	83343838	83343838	1	-	3	Multi
chr7	86569387	86569387	1	-	3	Multi
chr7	89466268	89466268	1	+	3	Multi
chr7	93661974	93661974	1	+	3	Multi
chr7	96573238	96573238	1	+	3	Multi
chr7	110036025	110036025	1	+	3	Multi
chr8	587724	587724	1	+	3	Multi
chr8	8191739	8191739	1	-	3	Multi
chr8	12473927	12473927	1	+	3	Multi
chr8	36008614	36008614	1	-	3	Multi
chr8	36028561	36028561	1	-	3	Multi
chr8	58096494	58096494	1	+	3	Multi
chr8	59383029	59383029	1	-	3	Multi
chr8	92386569	92386569	1	+	3	Multi
chr8	94009504	94009504	1	+	3	Multi
chr8	94135606	94135606	1	+	3	Multi
chr8	106067274	106067274	1	-	3	Multi
chr8	106819525	106819525	1	+	3	Multi
chr8	107717828	107717828	1	+	3	Multi
chr9	1558697	1558697	1	-	3	Multi
chr9	11500581	11500581	1	-	3	Multi
chr9	18965697	18965697	1	+	3	Multi
chr9	34530495	34530495	1	+	3	Multi
chr9	65383602	65383602	1	+	3	Multi
chr9	67726232	67726232	1	-	3	Multi
chr9	73646281	73646281	1	-	3	Multi
chr9	86088714	86088714	1	+	3	Multi
chr9	97339111	97339111	1	+	3	Multi
chr9	122414509	122414509	1	+	3	Multi
chr9	122595906	122595906	1	+	3	Multi
chr9	125010306	125010306	1	-	3	Multi
chr10	30274320	30274320	1	-	3	Multi
chr10	31566762	31566762	1	+	3	Multi
chr10	38707052	38707052	1	-	3	Multi
chr10	45331973	45331973	1	+	3	Multi
chr10	52940409	52940409	1	+	3	Multi
chr10	58035294	58035294	1	+	3	Multi
chr10	67551661	67551661	1	+	3	Multi
chr10	74217144	74217144	1	-	3	Multi
chr10	75578099	75578099	1	-	3	Multi
chr10	90369767	90369767	1	+	3	Multi
chr10	92781607	92781607	1	+	3	Multi
chr10	105735975	105735975	1	-	3	Multi
chr10	115587522	115587522	1	+	3	Multi
chr10	128227525	128227525	1	+	3	Multi
chr10	133580820	133580820	1	-	3	Multi
chr11	5412566	5412566	1	-	3	Multi
chr11	21674805	21674805	1	+	3	Multi
chr11	28643466	28643466	1	-	3	Multi
chr11	57850050	57850050	1	-	3	Multi
chr11	59015502	59015502	1	-	3	Multi
chr11	67593068	67593068	1	-	3	Multi
chr11	71604237	71604237	1	-	3	Multi
chr11	79588300	79588300	1	-	3	Multi
chr11	83884218	83884218	1	-	3	Multi
chr11	87169254	87169254	1	+	3	Multi
chr11	98453196	98453196	1	-	3	Multi
chr11	98716401	98716401	1	+	3	Multi
chr12	34614395	34614395	1	+	3	Multi
chr12	39778067	39778067	1	+	3	Multi
chr12	67230044	67230044	1	+	3	Multi
chr12	80128923	80128923	1	+	3	Multi
chr12	90753434	90753434	1	+	3	Multi
chr12	95929302	95929302	1	+	3	Multi
chr12	96484697	96484697	1	+	3	Multi
chr12	122644117	122644117	1	-	3	Multi
chr13	22239820	22239820	1	-	3	Multi
chr13	22526940	22526940	1	-	3	Multi
chr13	22635027	22635027	1	+	3	Multi
chr13	40736992	40736992	1	-	3	Multi
chr13	44809796	44809796	1	-	3	Multi
chr13	47736980	47736980	1	-	3	Multi
chr13	47910169	47910169	1	-	3	Multi
chr13	50298304	50298304	1	+	3	Multi
chr13	63780370	63780370	1	+	3	Multi
chr13	83533393	83533393	1	+	3	Multi
chr13	91832431	91832431	1	+	3	Multi
chr13	100375854	100375854	1	-	3	Multi
chr14	20280311	20280311	1	-	3	Multi
chr14	36160179	36160179	1	+	3	Multi
chr14	44855624	44855624	1	-	3	Multi
chr14	49129724	49129724	1	+	3	Multi
chr14	49149876	49149876	1	+	3	Multi
chr14	59659951	59659951	1	-	3	Multi
chr14	61440739	61440739	1	+	3	Multi
chr14	71982049	71982049	1	+	3	Multi
chr14	80886840	80886840	1	-	3	Multi
chr14	86201602	86201602	1	+	3	Multi
chr14	97766759	97766759	1	-	3	Multi
chr15	44685308	44685308	1	-	3	Multi
chr15	46296761	46296761	1	+	3	Multi
chr15	46614567	46614567	1	-	3	Multi
chr15	56138568	56138568	1	+	3	Multi
chr15	69771227	69771227	1	-	3	Multi
chr15	71267673	71267673	1	-	3	Multi
chr15	75975301	75975301	1	+	3	Multi
chr15	81583058	81583058	1	-	3	Multi
chr15	84268053	84268053	1	+	3	Multi
chr15	85055761	85055761	1	+	3	Multi
chr15	86010227	86010227	1	-	3	Multi
chr15	87235632	87235632	1	+	3	Multi
chr15	93393911	93393911	1	+	3	Multi
chr15	94832200	94832200	1	+	3	Multi
chr15	98990192	98990192	1	-	3	Multi
chr16	10450767	10450767	1	+	3	Multi
chr16	12074122	12074122	1	+	3	Multi
chr16	31904738	31904738	1	+	3	Multi
chr16	32840635	32840635	1	+	3	Multi
chr16	36097793	36097793	1	+	3	Multi
chr16	46490120	46490120	1	-	3	Multi
chr16	47545046	47545046	1	+	3	Multi
chr16	55600857	55600857	1	-	3	Multi
chr16	56393423	56393423	1	-	3	Multi
chr16	58879008	58879008	1	+	3	Multi
chr16	60121272	60121272	1	+	3	Multi
chr16	72582984	72582984	1	-	3	Multi
chr16	86262430	86262430	1	-	3	Multi
chr17	31782598	31782598	1	-	3	Multi
chr17	32889208	32889208	1	-	3	Multi
chr17	34213695	34213695	1	+	3	Multi
chr17	35202763	35202763	1	+	3	Multi
chr18	9980550	9980550	1	+	3	Multi
chr18	10177523	10177523	1	+	3	Multi
chr18	50501029	50501029	1	+	3	Multi
chr18	51970863	51970863	1	+	3	Multi
chr18	59773520	59773520	1	-	3	Multi
chr18	64572809	64572809	1	-	3	Multi
chr18	74755297	74755297	1	+	3	Multi
chr19	9399851	9399851	1	-	3	Multi
chr19	11907883	11907883	1	-	3	Multi
chr19	16963253	16963253	1	-	3	Multi
chr19	20484658	20484658	1	-	3	Multi
chr19	20631741	20631741	1	+	3	Multi
chr19	22186593	22186593	1	-	3	Multi
chr19	23615602	23615602	1	-	3	Multi
chr19	24019218	24019218	1	+	3	Multi
chr19	24283735	24283735	1	+	3	Multi
chr19	33809142	33809142	1	+	3	Multi
chr19	34566165	34566165	1	+	3	Multi
chr19	37118680	37118680	1	-	3	Multi
chr19	39717895	39717895	1	+	3	Multi
chr19	41488569	41488569	1	-	3	Multi
chr19	42863421	42863421	1	+	3	Multi
chr19	43247841	43247841	1	+	3	Multi
chr19	43865236	43865236	1	+	3	Multi
chr19	44457414	44457414	1	-	3	Multi
chr19	56335537	56335537	1	+	3	Multi
chr20	305802	305802	1	+	3	Multi
chr20	2503023	2503023	1	-	3	Multi
chr20	8599052	8599052	1	+	3	Multi
chr20	9463477	9463477	1	-	3	Multi
chr20	17413242	17413242	1	-	3	Multi
chr20	19165603	19165603	1	+	3	Multi
chr20	22114896	22114896	1	-	3	Multi
chr20	31266984	31266984	1	+	3	Multi
chr21	9337673	9337673	1	+	3	Multi
chr21	9339604	9339604	1	+	3	Multi
chr21	10741718	10741718	1	-	3	Multi
chr21	13133970	13133970	1	-	3	Multi
chr21	13993411	13993411	1	+	3	Multi
chr21	14929157	14929157	1	-	3	Multi
chr21	15918533	15918533	1	+	3	Multi
chr21	16226820	16226820	1	-	3	Multi
chr21	17329558	17329558	1	-	3	Multi
chr21	23887739	23887739	1	+	3	Multi
chr21	27435920	27435920	1	+	3	Multi
chr21	39638774	39638774	1	+	3	Multi
chr22	11336125	11336125	1	+	3	Multi
chr22	11816970	11816970	1	-	3	Multi
chr22	17297565	17297565	1	+	3	Multi
chr22	25342813	25342813	1	+	3	Multi
chr22	28211343	28211343	1	-	3	Multi
chr22	34681320	34681320	1	+	3	Multi
chr22	35028892	35028892	1	+	3	Multi
chr22	36957384	36957384	1	-	3	Multi
chrX	26285254	26285254	1	+	3	Multi
chrX	31469121	31469121	1	+	3	Multi
chrX	90813247	90813247	1	+	3	Multi
chrX	109230995	109230995	1	-	3	Multi
chrX	113554468	113554468	1	-	3	Multi
chrX	117260939	117260939	1	-	3	Multi
chrY	3337701	3337701	1	-	3	Multi
chrY	4001603	4001603	1	-	3	Multi
chrY	4418913	4418913	1	-	3	Multi
chrY	9571760	9571760	1	+	3	Multi
chrY	11406364	11406364	1	-	3	Multi
chrY	12522346	12522346	1	+	3	Multi
chrY	12569837	12569837	1	-	3	Multi
chrY	13774663	13774663	1	+	3	Multi
chrY	15053487	15053487	1	+	3	Multi
chrY	18958379	18958379	1	-	3	Multi
chrY	19036701	19036701	1	-	3	Multi
chrY	19416953	19416953	1	+	3	Multi
chrY	21354680	21354680	1	-	3	Multi
chrY	24224083	24224083	1	-	3	Multi
chrY	56913293	56913293	1	+	3	Multi
chr1	41207250	41207250	1	-	2	Multi
chr1	47056872	47056872	1	+	2	Multi
chr1	48136815	48136815	1	+	2	Multi
chr1	50361629	50361629	1	-	2	Multi
chr1	50890314	50890314	1	+	2	Multi
chr1	51478408	51478408	1	+	2	Multi
chr1	60327311	60327311	1	+	2	Multi
chr1	66481188	66481188	1	-	2	Multi
chr1	68091547	68091547	1	+	2	Multi
chr1	77108042	77108042	1	+	2	Multi
chr1	78396191	78396191	1	+	2	Multi
chr1	85510560	85510560	1	-	2	Multi
chr1	86166295	86166295	1	+	2	Multi
chr1	93405908	93405908	1	+	2	Multi
chr1	93728312	93728312	1	-	2	Multi
chr1	94134381	94134381	1	-	2	Multi
chr1	96057468	96057468	1	+	2	Multi
chr1	100948001	100948001	1	+	2	Multi
chr1	113539258	113539258	1	+	2	Multi
chr1	114967634	114967634	1	+	2	Multi
chr1	115637418	115637418	1	+	2	Multi
chr1	164502696	164502696	1	-	2	Multi
chr1	170113525	170113525	1	+	2	Multi
chr1	171554420	171554420	1	+	2	Multi
chr1	173076145	173076145	1	-	2	Multi
chr1	179689937	179689937	1	+	2	Multi
chr1	179696542	179696542	1	-	2	Multi
chr1	187090610	187090610	1	+	2	Multi
chr1	210074789	210074789	1	-	2	Multi
chr1	222468971	222468971	1	-	2	Multi
chr1	223447254	223447254	1	-	2	Multi
chr1	223948466	223948466	1	-	2	Multi
chr1	226503207	226503207	1	+	2	Multi
chr1	234053594	234053594	1	+	2	Multi
chr2	3739926	3739926	1	+	2	Multi
chr2	20875727	20875727	1	+	2	Multi
chr2	21524920	21524920	1	+	2	Multi
chr2	24097336	24097336	1	-	2	Multi
chr2	31681978	31681978	1	+	2	Multi
chr2	39164563	39164563	1	+	2	Multi
chr2	51893528	51893528	1	-	2	Multi
chr2	53215416	53215416	1	+	2	Multi
chr2	60205276	60205276	1	+	2	Multi
chr2	62519474	62519474	1	+	2	Multi
chr2	63928720	63928720	1	-	2	Multi
chr2	72644999	72644999	1	-	2	Multi
chr2	73538664	73538664	1	-	2	Multi
chr2	80096959	80096959	1	+	2	Multi
chr2	99044239	99044239	1	-	2	Multi
chr2	100155613	100155613	1	+	2	Multi
chr2	102324631	102324631	1	-	2	Multi
chr2	105811042	105811042	1	+	2	Multi
chr2	107576223	107576223	1	+	2	Multi
chr2	108207088	108207088	1	+	2	Multi
chr2	135295530	135295530	1	+	2	Multi
chr2	138940909	138940909	1	+	2	Multi
chr2	169453047	169453047	1	-	2	Multi
chr2	171387280	171387280	1	+	2	Multi
chr2	181748497	181748497	1	+	2	Multi
chr2	208831833	208831833	1	-	2	Multi
chr2	216454980	216454980	1	-	2	Multi
chr2	227065138	227065138	1	-	2	Multi
chr3	1930915	1930915	1	-	2	Multi
chr3	2275787	2275787	1	+	2	Multi
chr3	2428024	2428024	1	+	2	Multi
chr3	4108877	4108877	1	+	2	Multi
chr3	4244210	4244210	1	+	2	Multi
chr3	8185786	8185786	1	-	2	Multi
chr3	13734351	13734351	1	+	2	Multi
chr3	13993655	13993655	1	+	2	Multi
chr3	16162797	16162797	1	+	2	Multi
chr3	24568924	24568924	1	-	2	Multi
chr3	24697418	24697418	1	+	2	Multi
chr3	25203384	25203384	1	+	2	Multi
chr3	26813377	26813377	1	+	2	Multi
chr3	27263700	27263700	1	+	2	Multi
chr3	34083664	34083664	1	+	2	Multi
chr3	34120522	34120522	1	+	2	Multi
chr3	36413627	36413627	1	+	2	Multi
chr3	38405659	38405659	1	-	2	Multi
chr3	43661616	43661616	1	-	2	Multi
chr3	43943964	43943964	1	+	2	Multi
chr3	47807572	47807572	1	+	2	Multi
chr3	51322863	51322863	1	-	2	Multi
chr3	54203340	54203340	1	-	2	Multi
chr3	58762490	58762490	1	+	2	Multi
chr3	59385712	59385712	1	+	2	Multi
chr3	63696449	63696449	1	-	2	Multi
chr3	75462347	75462347	1	+	2	Multi
chr3	81009964	81009964	1	+	2	Multi
chr3	81663781	81663781	1	+	2	Multi
chr3	87346252	87346252	1	+	2	Multi
chr3	99074406	99074406	1	+	2	Multi
chr3	101753791	101753791	1	+	2	Multi
chr3	105504225	105504225	1	-	2	Multi
chr3	112987552	112987552	1	-	2	Multi
chr3	113340636	113340636	1	-	2	Multi
chr3	121264687	121264687	1	-	2	Multi
chr3	125880877	125880877	1	+	2	Multi
chr3	130166295	130166295	1	+	2	Multi
chr3	138576162	138576162	1	-	2	Multi
chr3	139196501	139196501	1	+	2	Multi
chr3	155766815	155766815	1	+	2	Multi
chr3	168612879	168612879	1	+	2	Multi
chr3	176016386	176016386	1	-	2	Multi
chr3	186907463	186907463	1	+	2	Multi
chr4	5245525	5245525	1	+	2	Multi
chr4	5486467	5486467	1	+	2	Multi
chr4	5593845	5593845	1	-	2	Multi
chr4	5767663	5767663	1	+	2	Multi
chr4	9494711	9494711	1	-	2	Multi
chr4	19000510	19000510	1	-	2	Multi
chr4	20722208	20722208	1	+	2	Multi
chr4	22038806	22038806	1	+	2	Multi
chr4	24384444	24384444	1	-	2	Multi
chr4	41904565	41904565	1	+	2	Multi
chr4	47294381	47294381	1	-	2	Multi
chr4	48711339	48711339	1	-	2	Multi
chr4	48730929	48730929	1	-	2	Multi
chr4	49322788	49322788	1	+	2	Multi
chr4	53835557	53835557	1	-	2	Multi
chr4	62744783	62744783	1	-	2	Multi
chr4	64239612	64239612	1	+	2	Multi
chr4	66461280	66461280	1	+	2	Multi
chr4	74827336	74827336	1	-	2	Multi
chr4	78193724	78193724	1	+	2	Multi
chr4	83166259	83166259	1	-	2	Multi
chr4	87487045	87487045	1	+	2	Multi
chr4	91437755	91437755	1	-	2	Multi
chr4	99097881	99097881	1	+	2	Multi
chr4	99174674	99174674	1	+	2	Multi
chr4	100683071	100683071	1	+	2	Multi
chr4	106562044	106562044	1	+	2	Multi
chr4	118637920	118637920	1	+	2	Multi
chr4	124131698	124131698	1	+	2	Multi
chr4	127265036	127265036	1	+	2	Multi
chr4	141165008	141165008	1	-	2	Multi
chr4	142650427	142650427	1	-	2	Multi
chr4	143351031	143351031	1	-	2	Multi
chr4	144151857	144151857	1	+	2	Multi
chr4	147114159	147114159	1	-	2	Multi
chr4	167349298	167349298	1	+	2	Multi
chr4	175448402	175448402	1	+	2	Multi
chr4	177781358	177781358	1	-	2	Multi
chr5	28952004	28952004	1	+	2	Multi
chr5	33390892	33390892	1	-	2	Multi
chr5	37522760	37522760	1	-	2	Multi
chr5	38701839	38701839	1	-	2	Multi
chr5	38797465	38797465	1	-	2	Multi
chr5	40421140	40421140	1	+	2	Multi
chr5	43671236	43671236	1	+	2	Multi
chr5	45346639	45346639	1	-	2	Multi
chr5	45925706	45925706	1	+	2	Multi
chr5	49615543	49615543	1	-	2	Multi
chr5	49617922	49617922	1	-	2	Multi
chr5	49618602	49618602	1	-	2	Multi
chr5	49628095	49628095	1	-	2	Multi
chr5	49633444	49633444	1	-	2	Multi
chr5	49633784	49633784	1	-	2	Multi
chr5	53753653	53753653	1	-	2	Multi
chr5	58542027	58542027	1	+	2	Multi
chr5	60422755	60422755	1	-	2	Multi
chr5	62863413	62863413	1	-	2	Multi
chr5	64908836	64908836	1	+	2	Multi
chr5	66108143	66108143	1	-	2	Multi
chr5	74349053	74349053	1	+	2	Multi
chr5	74909729	74909729	1	+	2	Multi
chr5	78710022	78710022	1	-	2	Multi
chr5	79913182	79913182	1	-	2	Multi
chr5	81057083	81057083	1	+	2	Multi
chr5	91762398	91762398	1	-	2	Multi
chr5	96365777	96365777	1	+	2	Multi
chr5	97683209	97683209	1	+	2	Multi
chr5	97901106	97901106	1	+	2	Multi
chr5	103384141	103384141	1	+	2	Multi
chr5	104396972	104396972	1	-	2	Multi
chr5	118500724	118500724	1	+	2	Multi
chr5	120181911	120181911	1	+	2	Multi
chr5	124912848	124912848	1	-	2	Multi
chr5	126088174	126088174	1	-	2	Multi
chr5	132155378	132155378	1	+	2	Multi
chr5	148279231	148279231	1	+	2	Multi
chr5	148330971	148330971	1	+	2	Multi
chr5	162578298	162578298	1	-	2	Multi
chr5	168596503	168596503	1	+	2	Multi
chr5	174373770	174373770	1	+	2	Multi
chr5	177084646	177084646	1	-	2	Multi
chr6	143135	143135	1	-	2	Multi
chr6	7947131	7947131	1	+	2	Multi
chr6	8445599	8445599	1	+	2	Multi
chr6	11839409	11839409	1	-	2	Multi
chr6	15436039	15436039	1	-	2	Multi
chr6	23362925	23362925	1	+	2	Multi
chr6	32261032	32261032	1	+	2	Multi
chr6	44590050	44590050	1	+	2	Multi
chr6	46086132	46086132	1	+	2	Multi
chr6	48268951	48268951	1	+	2	Multi
chr6	51035349	51035349	1	+	2	Multi
chr6	52854980	52854980	1	+	2	Multi
chr6	55684922	55684922	1	-	2	Multi
chr6	56206194	56206194	1	-	2	Multi
chr6	58232488	58232488	1	+	2	Multi
chr6	63831277	63831277	1	-	2	Multi
chr6	74660275	74660275	1	-	2	Multi
chr6	77804337	77804337	1	+	2	Multi
chr6	78467470	78467470	1	-	2	Multi
chr6	79257188	79257188	1	+	2	Multi
chr6	80614301	80614301	1	-	2	Multi
chr6	81433614	81433614	1	-	2	Multi
chr6	83291072	83291072	1	+	2	Multi
chr6	88255823	88255823	1	-	2	Multi
chr6	94640178	94640178	1	+	2	Multi
chr6	107168429	107168429	1	+	2	Multi
chr6	110380793	110380793	1	-	2	Multi
chr6	114805792	114805792	1	+	2	Multi
chr6	115728738	115728738	1	+	2	Multi
chr6	119402176	119402176	1	-	2	Multi
chr6	120268625	120268625	1	+	2	Multi
chr6	127257239	127257239	1	-	2	Multi
chr6	136850311	136850311	1	+	2	Multi
chr6	140116936	140116936	1	-	2	Multi
chr6	140206363	140206363	1	+	2	Multi
chr6	161176593	161176593	1	+	2	Multi
chr6	167084892	167084892	1	+	2	Multi
chr6	169351820	169351820	1	+	2	Multi
chr7	15519867	15519867	1	-	2	Multi
chr7	17420763	17420763	1	-	2	Multi
chr7	21929516	21929516	1	-	2	Multi
chr7	23796822	23796822	1	-	2	Multi
chr7	23828477	23828477	1	+	2	Multi
chr7	25000199	25000199	1	+	2	Multi
chr7	32703280	32703280	1	+	2	Multi
chr7	34577994	34577994	1	-	2	Multi
chr7	34631080	34631080	1	+	2	Multi
chr7	44035356	44035356	1	-	2	Multi
chr7	45818151	45818151	1	+	2	Multi
chr7	48685210	48685210	1	-	2	Multi
chr7	54853969	54853969	1	+	2	Multi
chr7	56363323	56363323	1	-	2	Multi
chr7	63770204	63770204	1	+	2	Multi
chr7	87286606	87286606	1	+	2	Multi
chr7	93488467	93488467	1	-	2	Multi
chr7	94755582	94755582	1	+	2	Multi
chr7	95218921	95218921	1	+	2	Multi
chr7	97213992	97213992	1	+	2	Multi
chr7	106673944	106673944	1	-	2	Multi
chr7	108391527	108391527	1	+	2	Multi
chr7	113457161	113457161	1	+	2	Multi
chr7	114896221	114896221	1	+	2	Multi
chr7	124466691	124466691	1	+	2	Multi
chr7	128657913	128657913	1	+	2	Multi
chr7	135067016	135067016	1	-	2	Multi
chr7	148437042	148437042	1	-	2	Multi
chr7	150770791	150770791	1	+	2	Multi
chr7	153120984	153120984	1	+	2	Multi
chr8	3292779	3292779	1	+	2	Multi
chr8	9445260	9445260	1	+	2	Multi
chr8	12231434	12231434	1	+	2	Multi
chr8	19913946	19913946	1	+	2	Multi
chr8	20039256	20039256	1	+	2	Multi
chr8	24162485	24162485	1	+	2	Multi
chr8	24454541	24454541	1	+	2	Multi
chr8	24839831	24839831	1	-	2	Multi
chr8	26940823	26940823	1	+	2	Multi
chr8	27061796	27061796	1	+	2	Multi
chr8	36727959	36727959	1	-	2	Multi
chr8	39203584	39203584	1	+	2	Multi
chr8	40614878	40614878	1	+	2	Multi
chr8	46703216	46703216	1	+	2	Multi
chr8	49005493	49005493	1	+	2	Multi
chr8	49465750	49465750	1	+	2	Multi
chr8	52047223	52047223	1	+	2	Multi
chr8	54987198	54987198	1	-	2	Multi
chr8	56266191	56266191	1	+	2	Multi
chr8	57319382	57319382	1	-	2	Multi
chr8	60128617	60128617	1	+	2	Multi
chr8	64403833	64403833	1	+	2	Multi
chr8	74018112	74018112	1	-	2	Multi
chr8	76440376	76440376	1	+	2	Multi
chr8	77977691	77977691	1	+	2	Multi
chr8	82567597	82567597	1	+	2	Multi
chr8	99085407	99085407	1	+	2	Multi
chr8	111623964	111623964	1	-	2	Multi
chr8	119196856	119196856	1	-	2	Multi
chr8	119292298	119292298	1	-	2	Multi
chr8	120236570	120236570	1	+	2	Multi
chr8	121334554	121334554	1	+	2	Multi
chr8	131881652	131881652	1	+	2	Multi
chr9	1935013	1935013	1	+	2	Multi
chr9	3540696	3540696	1	+	2	Multi
chr9	4468847	4468847	1	-	2	Multi
chr9	4531336	4531336	1	-	2	Multi
chr9	4606062	4606062	1	-	2	Multi
chr9	4920926	4920926	1	+	2	Multi
chr9	5295224	5295224	1	-	2	Multi
chr9	5682111	5682111	1	+	2	Multi
chr9	6073681	6073681	1	+	2	Multi
chr9	7715111	7715111	1	-	2	Multi
chr9	12868747	12868747	1	+	2	Multi
chr9	13344954	13344954	1	-	2	Multi
chr9	14969151	14969151	1	-	2	Multi
chr9	15817474	15817474	1	-	2	Multi
chr9	15904732	15904732	1	-	2	Multi
chr9	16087698	16087698	1	+	2	Multi
chr9	16225532	16225532	1	-	2	Multi
chr9	18526391	18526391	1	+	2	Multi
chr9	21823081	21823081	1	+	2	Multi
chr9	30219098	30219098	1	-	2	Multi
chr9	32446538	32446538	1	+	2	Multi
chr9	40916049	40916049	1	-	2	Multi
chr9	41644452	41644452	1	+	2	Multi
chr9	70183797	70183797	1	+	2	Multi
chr9	74218302	74218302	1	+	2	Multi
chr9	80664067	80664067	1	+	2	Multi
chr9	85256101	85256101	1	+	2	Multi
chr9	90192455	90192455	1	-	2	Multi
chr9	99990725	99990725	1	-	2	Multi
chr9	100257360	100257360	1	+	2	Multi
chr9	106202293	106202293	1	+	2	Multi
chr9	106491978	106491978	1	-	2	Multi
chr9	106541718	106541718	1	+	2	Multi
chr9	106811377	106811377	1	-	2	Multi
chr9	110235648	110235648	1	+	2	Multi
chr9	120275117	120275117	1	+	2	Multi
chr10	461261	461261	1	-	2	Multi
chr10	10073333	10073333	1	+	2	Multi
chr10	15876469	15876469	1	+	2	Multi
chr10	16615093	16615093	1	-	2	Multi
chr10	22060979	22060979	1	-	2	Multi
chr10	22078270	22078270	1	+	2	Multi
chr10	27418527	27418527	1	-	2	Multi
chr10	32560882	32560882	1	-	2	Multi
chr10	33252495	33252495	1	+	2	Multi
chr10	37287232	37287232	1	+	2	Multi
chr10	37765887	37765887	1	-	2	Multi
chr10	38454931	38454931	1	+	2	Multi
chr10	39005520	39005520	1	+	2	Multi
chr10	42537664	42537664	1	+	2	Multi
chr10	50262661	50262661	1	-	2	Multi
chr10	56110070	56110070	1	+	2	Multi
chr10	58231888	58231888	1	-	2	Multi
chr10	64442258	64442258	1	+	2	Multi
chr10	70643428	70643428	1	+	2	Multi
chr10	75519633	75519633	1	+	2	Multi
chr10	76815885	76815885	1	+	2	Multi
chr10	76846470	76846470	1	-	2	Multi
chr10	83745176	83745176	1	+	2	Multi
chr10	91175863	91175863	1	+	2	Multi
chr10	94163609	94163609	1	+	2	Multi
chr10	94695762	94695762	1	-	2	Multi
chr10	95024280	95024280	1	+	2	Multi
chr10	95855389	95855389	1	+	2	Multi
chr10	100406596	100406596	1	-	2	Multi
chr10	100408526	100408526	1	-	2	Multi
chr10	106649329	106649329	1	+	2	Multi
chr10	120240067	120240067	1	+	2	Multi
chr11	2496636	2496636	1	+	2	Multi
chr11	3462410	3462410	1	+	2	Multi
chr11	10173411	10173411	1	-	2	Multi
chr11	13482176	13482176	1	-	2	Multi
chr11	13653458	13653458	1	-	2	Multi
chr11	14172445	14172445	1	+	2	Multi
chr11	18992641	18992641	1	+	2	Multi
chr11	21203565	21203565	1	+	2	Multi
chr11	22963861	22963861	1	+	2	Multi
chr11	25425397	25425397	1	-	2	Multi
chr11	25722694	25722694	1	+	2	Multi
chr11	35024180	35024180	1	-	2	Multi
chr11	38192006	38192006	1	-	2	Multi
chr11	39534750	39534750	1	+	2	Multi
chr11	42514912	42514912	1	-	2	Multi
chr11	48234625	48234625	1	+	2	Multi
chr11	48346244	48346244	1	-	2	Multi
chr11	48451763	48451763	1	+	2	Multi
chr11	49044153	49044153	1	+	2	Multi
chr11	56592426	56592426	1	+	2	Multi
chr11	59348124	59348124	1	+	2	Multi
chr11	67836422	67836422	1	+	2	Multi
chr11	67994903	67994903	1	+	2	Multi
chr11	71760542	71760542	1	-	2	Multi
chr11	75119557	75119557	1	-	2	Multi
chr11	83385185	83385185	1	-	2	Multi
chr11	85498140	85498140	1	-	2	Multi
chr11	86412816	86412816	1	-	2	Multi
chr11	87950338	87950338	1	+	2	Multi
chr11	88222149	88222149	1	+	2	Multi
chr11	90047721	90047721	1	+	2	Multi
chr11	90300607	90300607	1	+	2	Multi
chr11	93442994	93442994	1	+	2	Multi
chr11	94370637	94370637	1	-	2	Multi
chr11	100259006	100259006	1	-	2	Multi
chr11	102817842	102817842	1	+	2	Multi
chr11	113712614	113712614	1	+	2	Multi
chr11	116668945	116668945	1	-	2	Multi
chr11	122614126	122614126	1	+	2	Multi
chr12	4342947	4342947	1	-	2	Multi
chr12	8271158	8271158	1	+	2	Multi
chr12	11290496	11290496	1	-	2	Multi
chr12	15949582	15949582	1	+	2	Multi
chr12	19814773	19814773	1	-	2	Multi
chr12	19836626	19836626	1	+	2	Multi
chr12	24653038	24653038	1	+	2	Multi
chr12	25608285	25608285	1	+	2	Multi
chr12	27404878	27404878	1	-	2	Multi
chr12	31554016	31554016	1	+	2	Multi
chr12	39473607	39473607	1	+	2	Multi
chr12	42710358	42710358	1	-	2	Multi
chr12	42723775	42723775	1	+	2	Multi
chr12	46311009	46311009	1	+	2	Multi
chr12	56811080	56811080	1	-	2	Multi
chr12	58230892	58230892	1	+	2	Multi
chr12	58428078	58428078	1	-	2	Multi
chr12	61076656	61076656	1	-	2	Multi
chr12	62821966	62821966	1	-	2	Multi
chr12	63166202	63166202	1	+	2	Multi
chr12	69808852	69808852	1	+	2	Multi
chr12	71732251	71732251	1	+	2	Multi
chr12	73349307	73349307	1	+	2	Multi
chr12	75521387	75521387	1	+	2	Multi
chr12	81066787	81066787	1	-	2	Multi
chr12	82633145	82633145	1	+	2	Multi
chr12	83554997	83554997	1	+	2	Multi
chr12	83584531	83584531	1	-	2	Multi
chr12	87173629	87173629	1	-	2	Multi
chr12	95775461	95775461	1	-	2	Multi
chr12	103427169	103427169	1	-	2	Multi
chr12	103487908	103487908	1	+	2	Multi
chr12	105183209	105183209	1	+	2	Multi
chr12	106469402	106469402	1	+	2	Multi
chr12	107862040	107862040	1	-	2	Multi
chr12	128495785	128495785	1	+	2	Multi
chr12	129043433	129043433	1	+	2	Multi
chr13	19615694	19615694	1	+	2	Multi
chr13	20245455	20245455	1	-	2	Multi
chr13	22348270	22348270	1	-	2	Multi
chr13	23260498	23260498	1	+	2	Multi
chr13	23283567	23283567	1	+	2	Multi
chr13	27280037	27280037	1	+	2	Multi
chr13	27856372	27856372	1	-	2	Multi
chr13	28624607	28624607	1	+	2	Multi
chr13	29827632	29827632	1	+	2	Multi
chr13	29829572	29829572	1	+	2	Multi
chr13	31293759	31293759	1	+	2	Multi
chr13	35272566	35272566	1	-	2	Multi
chr13	39742314	39742314	1	-	2	Multi
chr13	40358364	40358364	1	-	2	Multi
chr13	48337632	48337632	1	+	2	Multi
chr13	48673575	48673575	1	+	2	Multi
chr13	50508916	50508916	1	+	2	Multi
chr13	59293901	59293901	1	-	2	Multi
chr13	64029953	64029953	1	+	2	Multi
chr13	72269438	72269438	1	+	2	Multi
chr13	72271360	72271360	1	+	2	Multi
chr13	79952535	79952535	1	-	2	Multi
chr13	81463530	81463530	1	+	2	Multi
chr13	81631866	81631866	1	-	2	Multi
chr13	86411577	86411577	1	-	2	Multi
chr13	96006492	96006492	1	+	2	Multi
chr13	97053086	97053086	1	+	2	Multi
chr13	99170943	99170943	1	+	2	Multi
chr13	99790150	99790150	1	+	2	Multi
chr13	109016917	109016917	1	+	2	Multi
chr14	22349187	22349187	1	-	2	Multi
chr14	23742872	23742872	1	+	2	Multi
chr14	23760656	23760656	1	+	2	Multi
chr14	24026776	24026776	1	-	2	Multi
chr14	25368492	25368492	1	+	2	Multi
chr14	25855869	25855869	1	+	2	Multi
chr14	28316463	28316463	1	+	2	Multi
chr14	29959326	29959326	1	+	2	Multi
chr14	30099621	30099621	1	-	2	Multi
chr14	32581947	32581947	1	+	2	Multi
chr14	41328315	41328315	1	+	2	Multi
chr14	41757640	41757640	1	+	2	Multi
chr14	48370207	48370207	1	+	2	Multi
chr14	48372139	48372139	1	+	2	Multi
chr14	53302342	53302342	1	+	2	Multi
chr14	53318306	53318306	1	-	2	Multi
chr14	54405790	54405790	1	+	2	Multi
chr14	54870628	54870628	1	-	2	Multi
chr14	56456634	56456634	1	-	2	Multi
chr14	58041655	58041655	1	-	2	Multi
chr14	60940185	60940185	1	+	2	Multi
chr14	63142936	63142936	1	+	2	Multi
chr14	65894254	65894254	1	-	2	Multi
chr14	90212543	90212543	1	+	2	Multi
chr14	92854999	92854999	1	-	2	Multi
chr14	93418910	93418910	1	+	2	Multi
chr15	20035886	20035886	1	+	2	Multi
chr15	20198781	20198781	1	+	2	Multi
chr15	20313096	20313096	1	-	2	Multi
chr15	21042540	21042540	1	+	2	Multi
chr15	30020911	30020911	1	-	2	Multi
chr15	30852558	30852558	1	+	2	Multi
chr15	35355238	35355238	1	+	2	Multi
chr15	37410339	37410339	1	-	2	Multi
chr15	42250219	42250219	1	+	2	Multi
chr15	44040876	44040876	1	-	2	Multi
chr15	49839102	49839102	1	+	2	Multi
chr15	54448727	54448727	1	+	2	Multi
chr15	56151770	56151770	1	-	2	Multi
chr15	59129502	59129502	1	+	2	Multi
chr15	59469668	59469668	1	+	2	Multi
chr15	63961295	63961295	1	+	2	Multi
chr15	76424570	76424570	1	+	2	Multi
chr15	76889385	76889385	1	-	2	Multi
chr15	78379908	78379908	1	+	2	Multi
chr15	79489740	79489740	1	+	2	Multi
chr15	81800005	81800005	1	-	2	Multi
chr15	84074283	84074283	1	-	2	Multi
chr15	84382107	84382107	1	+	2	Multi
chr15	86566013	86566013	1	+	2	Multi
chr15	91502695	91502695	1	-	2	Multi
chr15	92756820	92756820	1	-	2	Multi
chr16	5123173	5123173	1	-	2	Multi
chr16	15027322	15027322	1	-	2	Multi
chr16	17733421	17733421	1	-	2	Multi
chr16	17908604	17908604	1	-	2	Multi
chr16	28896948	28896948	1	+	2	Multi
chr16	31689386	31689386	1	-	2	Multi
chr16	35229694	35229694	1	+	2	Multi
chr16	35231505	35231505	1	+	2	Multi
chr16	35719760	35719760	1	+	2	Multi
chr16	35831688	35831688	1	+	2	Multi
chr16	36095876	36095876	1	+	2	Multi
chr16	38267643	38267643	1	-	2	Multi
chr16	47437962	47437962	1	-	2	Multi
chr16	52013496	52013496	1	+	2	Multi
chr16	53397153	53397153	1	-	2	Multi
chr16	53398964	53398964	1	-	2	Multi
chr16	54663871	54663871	1	-	2	Multi
chr16	55617640	55617640	1	-	2	Multi
chr16	58983268	58983268	1	+	2	Multi
chr16	59811505	59811505	1	-	2	Multi
chr16	60938131	60938131	1	-	2	Multi
chr16	61092955	61092955	1	-	2	Multi
chr16	70013487	70013487	1	+	2	Multi
chr16	71509129	71509129	1	+	2	Multi
chr16	77998848	77998848	1	-	2	Multi
chr16	80142194	80142194	1	+	2	Multi
chr16	80219959	80219959	1	-	2	Multi
chr16	84010221	84010221	1	-	2	Multi
chr16	90174967	90174967	1	+	2	Multi
chr17	139756	139756	1	-	2	Multi
chr17	3151328	3151328	1	+	2	Multi
chr17	3349242	3349242	1	-	2	Multi
chr17	11165441	11165441	1	-	2	Multi
chr17	26737901	26737901	1	-	2	Multi
chr17	27043615	27043615	1	+	2	Multi
chr17	27186879	27186879	1	+	2	Multi
chr17	30014751	30014751	1	+	2	Multi
chr17	31668873	31668873	1	+	2	Multi
chr17	33063114	33063114	1	+	2	Multi
chr17	36021514	36021514	1	+	2	Multi
chr17	41204827	41204827	1	+	2	Multi
chr17	41242095	41242095	1	-	2	Multi
chr17	43796436	43796436	1	+	2	Multi
chr17	47384262	47384262	1	+	2	Multi
chr17	52407791	52407791	1	+	2	Multi
chr17	54162092	54162092	1	-	2	Multi
chr17	55799526	55799526	1	+	2	Multi
chr17	56382540	56382540	1	-	2	Multi
chr17	60486646	60486646	1	+	2	Multi
chr17	61112297	61112297	1	-	2	Multi
chr17	61675237	61675237	1	-	2	Multi
chr17	62359160	62359160	1	-	2	Multi
chr17	69615897	69615897	1	+	2	Multi
chr18	7554781	7554781	1	-	2	Multi
chr18	8888022	8888022	1	+	2	Multi
chr18	9266827	9266827	1	-	2	Multi
chr18	12171090	12171090	1	+	2	Multi
chr18	24903324	24903324	1	-	2	Multi
chr18	26242537	26242537	1	+	2	Multi
chr18	27163697	27163697	1	+	2	Multi
chr18	27741680	27741680	1	+	2	Multi
chr18	35762450	35762450	1	-	2	Multi
chr18	35792797	35792797	1	-	2	Multi
chr18	35899682	35899682	1	-	2	Multi
chr18	37217121	37217121	1	+	2	Multi
chr18	42379700	42379700	1	+	2	Multi
chr18	44418429	44418429	1	-	2	Multi
chr18	45696659	45696659	1	-	2	Multi
chr18	45798018	45798018	1	+	2	Multi
chr18	48651205	48651205	1	-	2	Multi
chr18	49106358	49106358	1	+	2	Multi
chr18	49422607	49422607	1	-	2	Multi
chr18	53259163	53259163	1	+	2	Multi
chr18	60001955	60001955	1	+	2	Multi
chr18	65251055	65251055	1	+	2	Multi
chr18	70112366	70112366	1	-	2	Multi
chr18	70346893	70346893	1	+	2	Multi
chr18	73018600	73018600	1	-	2	Multi
chr18	74823422	74823422	1	-	2	Multi
chr19	15493659	15493659	1	+	2	Multi
chr19	18330480	18330480	1	+	2	Multi
chr19	20841270	20841270	1	-	2	Multi
chr19	21653143	21653143	1	-	2	Multi
chr19	22951729	22951729	1	-	2	Multi
chr19	23894383	23894383	1	+	2	Multi
chr19	24396111	24396111	1	-	2	Multi
chr19	27326132	27326132	1	-	2	Multi
chr19	27600917	27600917	1	+	2	Multi
chr19	28177847	28177847	1	-	2	Multi
chr19	28271782	28271782	1	-	2	Multi
chr19	29134791	29134791	1	-	2	Multi
chr19	39651398	39651398	1	-	2	Multi
chr19	40969426	40969426	1	+	2	Multi
chr19	41033327	41033327	1	-	2	Multi
chr19	42773039	42773039	1	+	2	Multi
chr19	52053165	52053165	1	-	2	Multi
chr20	1218937	1218937	1	-	2	Multi
chr20	2385210	2385210	1	+	2	Multi
chr20	2386736	2386736	1	+	2	Multi
chr20	8112841	8112841	1	+	2	Multi
chr20	12447075	12447075	1	+	2	Multi
chr20	14272705	14272705	1	-	2	Multi
chr20	14467419	14467419	1	+	2	Multi
chr20	18865165	18865165	1	+	2	Multi
chr20	22196323	22196323	1	-	2	Multi
chr20	22734936	22734936	1	-	2	Multi
chr20	22873534	22873534	1	+	2	Multi
chr20	23790661	23790661	1	-	2	Multi
chr20	23837677	23837677	1	-	2	Multi
chr20	24400447	24400447	1	+	2	Multi
chr20	25068084	25068084	1	-	2	Multi
chr20	25168135	25168135	1	-	2	Multi
chr20	25749968	25749968	1	-	2	Multi
chr20	25861178	25861178	1	-	2	Multi
chr20	29233629	29233629	1	+	2	Multi
chr20	29330750	29330750	1	-	2	Multi
chr20	30282213	30282213	1	+	2	Multi
chr20	41805225	41805225	1	+	2	Multi
chr20	43505210	43505210	1	+	2	Multi
chr20	43875080	43875080	1	+	2	Multi
chr20	45653641	45653641	1	-	2	Multi
chr20	55496429	55496429	1	+	2	Multi
chr20	60199351	60199351	1	+	2	Multi
chr20	64292135	64292135	1	+	2	Multi
chr21	9266189	9266189	1	-	2	Multi
chr21	9824935	9824935	1	-	2	Multi
chr21	9826340	9826340	1	-	2	Multi
chr21	9827749	9827749	1	-	2	Multi
chr21	9830565	9830565	1	-	2	Multi
chr21	9831975	9831975	1	-	2	Multi
chr21	9833380	9833380	1	-	2	Multi
chr21	9834785	9834785	1	-	2	Multi
chr21	9836192	9836192	1	-	2	Multi
chr21	9837593	9837593	1	-	2	Multi
chr21	10353631	10353631	1	+	2	Multi
chr21	10631354	10631354	1	-	2	Multi
chr21	14166987	14166987	1	-	2	Multi
chr21	14623330	14623330	1	-	2	Multi
chr21	14802293	14802293	1	-	2	Multi
chr21	14937798	14937798	1	+	2	Multi
chr21	15524135	15524135	1	+	2	Multi
chr21	17153942	17153942	1	-	2	Multi
chr21	17242705	17242705	1	-	2	Multi
chr21	17271571	17271571	1	-	2	Multi
chr21	17752027	17752027	1	+	2	Multi
chr21	17773698	17773698	1	+	2	Multi
chr21	19075696	19075696	1	+	2	Multi
chr21	20924307	20924307	1	-	2	Multi
chr21	25920438	25920438	1	-	2	Multi
chr21	28679105	28679105	1	-	2	Multi
chr21	35497717	35497717	1	+	2	Multi
chr21	40026829	40026829	1	+	2	Multi
chr22	11134950	11134950	1	-	2	Multi
chr22	11816116	11816116	1	-	2	Multi
chr22	11961585	11961585	1	-	2	Multi
chr22	12873686	12873686	1	-	2	Multi
chr22	15535006	15535006	1	+	2	Multi
chr22	15984045	15984045	1	+	2	Multi
chr22	16497133	16497133	1	-	2	Multi
chr22	16768168	16768168	1	-	2	Multi
chr22	17000591	17000591	1	+	2	Multi
chr22	17002894	17002894	1	-	2	Multi
chr22	17026336	17026336	1	-	2	Multi
chr22	17932688	17932688	1	-	2	Multi
chr22	19586313	19586313	1	-	2	Multi
chr22	28085722	28085722	1	-	2	Multi
chr22	28165889	28165889	1	-	2	Multi
chr22	28193497	28193497	1	-	2	Multi
chr22	28390796	28390796	1	+	2	Multi
chr22	32943658	32943658	1	-	2	Multi
chr22	33642596	33642596	1	-	2	Multi
chr22	48989719	48989719	1	+	2	Multi
chr22	50754090	50754090	1	+	2	Multi
chrX	1416154	1416154	1	-	2	Multi
chrX	8775157	8775157	1	-	2	Multi
chrX	11021926	11021926	1	+	2	Multi
chrX	12837311	12837311	1	+	2	Multi
chrX	14809455	14809455	1	-	2	Multi
chrX	18661361	18661361	1	-	2	Multi
chrX	19419249	19419249	1	-	2	Multi
chrX	20773374	20773374	1	-	2	Multi
chrX	21547139	21547139	1	-	2	Multi
chrX	23361602	23361602	1	+	2	Multi
chrX	32806144	32806144	1	-	2	Multi
chrX	44997030	44997030	1	-	2	Multi
chrX	56330883	56330883	1	+	2	Multi
chrX	57571342	57571342	1	-	2	Multi
chrX	65224649	65224649	1	-	2	Multi
chrX	67663077	67663077	1	+	2	Multi
chrX	73542649	73542649	1	-	2	Multi
chrX	75317470	75317470	1	+	2	Multi
chrX	78486629	78486629	1	-	2	Multi
chrX	80982542	80982542	1	+	2	Multi
chrX	81269169	81269169	1	+	2	Multi
chrX	85131601	85131601	1	+	2	Multi
chrX	89109813	89109813	1	-	2	Multi
chrX	90424636	90424636	1	-	2	Multi
chrX	92215327	92215327	1	-	2	Multi
chrX	97463541	97463541	1	-	2	Multi
chrX	98564047	98564047	1	+	2	Multi
chrX	102450748	102450748	1	-	2	Multi
chrX	104364593	104364593	1	+	2	Multi
chrX	107889073	107889073	1	+	2	Multi
chrX	109899425	109899425	1	+	2	Multi
chrX	126948997	126948997	1	-	2	Multi
chrX	131552951	131552951	1	-	2	Multi
chrX	133252026	133252026	1	+	2	Multi
chrX	154939295	154939295	1	-	2	Multi
chrY	1416154	1416154	1	-	2	Multi
chrY	4754066	4754066	1	-	2	Multi
chrY	5834463	5834463	1	-	2	Multi
chrY	6292713	6292713	1	+	2	Multi
chrY	6854493	6854493	1	-	2	Multi
chrY	7709077	7709077	1	+	2	Multi
chrY	9882029	9882029	1	-	2	Multi
chrY	13073930	13073930	1	-	2	Multi
chrY	14953021	14953021	1	-	2	Multi
chrY	16221819	16221819	1	+	2	Multi
chrY	16930184	16930184	1	-	2	Multi
chrY	17214946	17214946	1	-	2	Multi
chrY	17959627	17959627	1	+	2	Multi
chrY	19377239	19377239	1	+	2	Multi
chrY	19473413	19473413	1	+	2	Multi
chrY	20477424	20477424	1	-	2	Multi
chrY	22041188	22041188	1	-	2	Multi
chrY	23650478	23650478	1	-	2	Multi
chrY	23891686	23891686	1	-	2	Multi
chrY	23906254	23906254	1	+	2	Multi
chrY	24778085	24778085	1	-	2	Multi
chrY	25254834	25254834	1	-	2	Multi
chrY	25446059	25446059	1	+	2	Multi
chrY	25778421	25778421	1	+	2	Multi
chr1	131973	131973	1	-	1	Multi
chr1	487960	487960	1	-	1	Multi
chr1	722957	722957	1	-	1	Multi
chr1	2993353	2993353	1	-	1	Multi
chr1	7605567	7605567	1	+	1	Multi
chr1	9008747	9008747	1	-	1	Multi
chr1	14289633	14289633	1	+	1	Multi
chr1	16353700	16353700	1	-	1	Multi
chr1	20157483	20157483	1	-	1	Multi
chr1	22840611	22840611	1	-	1	Multi
chr1	29404736	29404736	1	+	1	Multi
chr1	30143240	30143240	1	+	1	Multi
chr1	31455242	31455242	1	+	1	Multi
chr1	38633117	38633117	1	+	1	Multi
chr1	38908682	38908682	1	-	1	Multi
chr1	46730546	46730546	1	-	1	Multi
chr1	46829102	46829102	1	+	1	Multi
chr1	47008634	47008634	1	-	1	Multi
chr1	47958420	47958420	1	-	1	Multi
chr1	49159016	49159016	1	+	1	Multi
chr1	49957812	49957812	1	+	1	Multi
chr1	50908827	50908827	1	+	1	Multi
chr1	52031643	52031643	1	-	1	Multi
chr1	55432780	55432780	1	-	1	Multi
chr1	55620857	55620857	1	-	1	Multi
chr1	56572200	56572200	1	-	1	Multi
chr1	58636205	58636205	1	-	1	Multi
chr1	61593250	61593250	1	+	1	Multi
chr1	65654184	65654184	1	-	1	Multi
chr1	66202800	66202800	1	+	1	Multi
chr1	67154741	67154741	1	+	1	Multi
chr1	67247260	67247260	1	+	1	Multi
chr1	73490105	73490105	1	+	1	Multi
chr1	74039997	74039997	1	-	1	Multi
chr1	74098116	74098116	1	-	1	Multi
chr1	74919639	74919639	1	+	1	Multi
chr1	78160874	78160874	1	-	1	Multi
chr1	78312226	78312226	1	-	1	Multi
chr1	80027929	80027929	1	+	1	Multi
chr1	82973731	82973731	1	+	1	Multi
chr1	85031138	85031138	1	+	1	Multi
chr1	86074173	86074173	1	-	1	Multi
chr1	88716747	88716747	1	+	1	Multi
chr1	89156414	89156414	1	-	1	Multi
chr1	89327328	89327328	1	-	1	Multi
chr1	90169039	90169039	1	-	1	Multi
chr1	90349791	90349791	1	-	1	Multi
chr1	91212990	91212990	1	-	1	Multi
chr1	91444044	91444044	1	-	1	Multi
chr1	92390605	92390605	1	-	1	Multi
chr1	92589395	92589395	1	-	1	Multi
chr1	92717755	92717755	1	-	1	Multi
chr1	92893713	92893713	1	-	1	Multi
chr1	94136308	94136308	1	-	1	Multi
chr1	95762053	95762053	1	+	1	Multi
chr1	95972910	95972910	1	+	1	Multi
chr1	96437412	96437412	1	+	1	Multi
chr1	97287817	97287817	1	+	1	Multi
chr1	98590723	98590723	1	-	1	Multi
chr1	98623178	98623178	1	+	1	Multi
chr1	99041771	99041771	1	-	1	Multi
chr1	100822157	100822157	1	-	1	Multi
chr1	103051487	103051487	1	+	1	Multi
chr1	104917853	104917853	1	-	1	Multi
chr1	106165356	106165356	1	-	1	Multi
chr1	107846476	107846476	1	-	1	Multi
chr1	108167554	108167554	1	+	1	Multi
chr1	108364162	108364162	1	+	1	Multi
chr1	111395948	111395948	1	-	1	Multi
chr1	113151276	113151276	1	-	1	Multi
chr1	114243999	114243999	1	-	1	Multi
chr1	115362133	115362133	1	-	1	Multi
chr1	116976934	116976934	1	-	1	Multi
chr1	117217860	117217860	1	-	1	Multi
chr1	118405339	118405339	1	-	1	Multi
chr1	119576083	119576083	1	-	1	Multi
chr1	120482910	120482910	1	-	1	Multi
chr1	121318052	121318052	1	+	1	Multi
chr1	122823293	122823293	1	+	1	Multi
chr1	123207927	123207927	1	+	1	Multi
chr1	144962030	144962030	1	-	1	Multi
chr1	144966702	144966702	1	-	1	Multi
chr1	145557269	145557269	1	+	1	Multi
chr1	145559182	145559182	1	+	1	Multi
chr1	147327550	147327550	1	+	1	Multi
chr1	149038952	149038952	1	+	1	Multi
chr1	150035009	150035009	1	+	1	Multi
chr1	153409188	153409188	1	-	1	Multi
chr1	157904035	157904035	1	-	1	Multi
chr1	158221682	158221682	1	+	1	Multi
chr1	159574844	159574844	1	+	1	Multi
chr1	166251963	166251963	1	+	1	Multi
chr1	166783067	166783067	1	+	1	Multi
chr1	170106824	170106824	1	+	1	Multi
chr1	172433814	172433814	1	-	1	Multi
chr1	173073054	173073054	1	+	1	Multi
chr1	173541066	173541066	1	-	1	Multi
chr1	173726026	173726026	1	-	1	Multi
chr1	175436591	175436591	1	-	1	Multi
chr1	176314144	176314144	1	+	1	Multi
chr1	176358070	176358070	1	-	1	Multi
chr1	177988244	177988244	1	-	1	Multi
chr1	178837807	178837807	1	-	1	Multi
chr1	179464070	179464070	1	+	1	Multi
chr1	180335722	180335722	1	-	1	Multi
chr1	181884423	181884423	1	-	1	Multi
chr1	185001794	185001794	1	-	1	Multi
chr1	185003602	185003602	1	-	1	Multi
chr1	186510353	186510353	1	+	1	Multi
chr1	189094727	189094727	1	+	1	Multi
chr1	189331164	189331164	1	+	1	Multi
chr1	191398081	191398081	1	-	1	Multi
chr1	192666903	192666903	1	+	1	Multi
chr1	193512663	193512663	1	+	1	Multi
chr1	197802594	197802594	1	-	1	Multi
chr1	198827225	198827225	1	-	1	Multi
chr1	201007085	201007085	1	-	1	Multi
chr1	201007641	201007641	1	-	1	Multi
chr1	206336431	206336431	1	+	1	Multi
chr1	206613632	206613632	1	-	1	Multi
chr1	208738074	208738074	1	-	1	Multi
chr1	208738114	208738114	1	-	1	Multi
chr1	210887605	210887605	1	-	1	Multi
chr1	210957866	210957866	1	+	1	Multi
chr1	213214156	213214156	1	-	1	Multi
chr1	213460540	213460540	1	+	1	Multi
chr1	213631094	213631094	1	+	1	Multi
chr1	218631735	218631735	1	+	1	Multi
chr1	219229714	219229714	1	+	1	Multi
chr1	220862071	220862071	1	+	1	Multi
chr1	223449065	223449065	1	-	1	Multi
chr1	243050643	243050643	1	-	1	Multi
chr1	243652655	243652655	1	-	1	Multi
chr1	248528213	248528213	1	-	1	Multi
chr2	3741491	3741491	1	+	1	Multi
chr2	4645043	4645043	1	-	1	Multi
chr2	6902774	6902774	1	+	1	Multi
chr2	9863157	9863157	1	-	1	Multi
chr2	12827518	12827518	1	-	1	Multi
chr2	14099397	14099397	1	-	1	Multi
chr2	17907412	17907412	1	+	1	Multi
chr2	18015954	18015954	1	+	1	Multi
chr2	18166151	18166151	1	+	1	Multi
chr2	20713597	20713597	1	-	1	Multi
chr2	22986233	22986233	1	-	1	Multi
chr2	23117468	23117468	1	-	1	Multi
chr2	23173732	23173732	1	-	1	Multi
chr2	24535402	24535402	1	+	1	Multi
chr2	28676862	28676862	1	-	1	Multi
chr2	30340618	30340618	1	+	1	Multi
chr2	30390805	30390805	1	+	1	Multi
chr2	31498505	31498505	1	-	1	Multi
chr2	31748790	31748790	1	-	1	Multi
chr2	32475032	32475032	1	+	1	Multi
chr2	33525744	33525744	1	+	1	Multi
chr2	34506811	34506811	1	-	1	Multi
chr2	35344212	35344212	1	+	1	Multi
chr2	35567016	35567016	1	+	1	Multi
chr2	36106067	36106067	1	+	1	Multi
chr2	37438278	37438278	1	+	1	Multi
chr2	37859189	37859189	1	-	1	Multi
chr2	37964189	37964189	1	-	1	Multi
chr2	39828928	39828928	1	+	1	Multi
chr2	47975735	47975735	1	-	1	Multi
chr2	49300684	49300684	1	-	1	Multi
chr2	50997660	50997660	1	-	1	Multi
chr2	51499280	51499280	1	+	1	Multi
chr2	52045288	52045288	1	+	1	Multi
chr2	55442370	55442370	1	-	1	Multi
chr2	55464353	55464353	1	-	1	Multi
chr2	55596831	55596831	1	+	1	Multi
chr2	58690705	58690705	1	-	1	Multi
chr2	60606481	60606481	1	+	1	Multi
chr2	61036840	61036840	1	-	1	Multi
chr2	62531399	62531399	1	-	1	Multi
chr2	62620362	62620362	1	+	1	Multi
chr2	63212678	63212678	1	-	1	Multi
chr2	65537443	65537443	1	+	1	Multi
chr2	65892166	65892166	1	-	1	Multi
chr2	71645023	71645023	1	-	1	Multi
chr2	72405913	72405913	1	-	1	Multi
chr2	72965603	72965603	1	+	1	Multi
chr2	75733627	75733627	1	+	1	Multi
chr2	76137734	76137734	1	+	1	Multi
chr2	77022806	77022806	1	+	1	Multi
chr2	84356139	84356139	1	-	1	Multi
chr2	84398786	84398786	1	-	1	Multi
chr2	85118818	85118818	1	-	1	Multi
chr2	94608446	94608446	1	-	1	Multi
chr2	95094941	95094941	1	-	1	Multi
chr2	96043919	96043919	1	+	1	Multi
chr2	96973076	96973076	1	+	1	Multi
chr2	98171978	98171978	1	-	1	Multi
chr2	99133538	99133538	1	+	1	Multi
chr2	101937872	101937872	1	-	1	Multi
chr2	104378014	104378014	1	-	1	Multi
chr2	106878327	106878327	1	+	1	Multi
chr2	107515092	107515092	1	-	1	Multi
chr2	108403670	108403670	1	-	1	Multi
chr2	108431573	108431573	1	-	1	Multi
chr2	108645704	108645704	1	-	1	Multi
chr2	109599325	109599325	1	+	1	Multi
chr2	109852270	109852270	1	+	1	Multi
chr2	109955159	109955159	1	-	1	Multi
chr2	115333376	115333376	1	+	1	Multi
chr2	115805314	115805314	1	+	1	Multi
chr2	117003329	117003329	1	-	1	Multi
chr2	117778443	117778443	1	-	1	Multi
chr2	118140944	118140944	1	+	1	Multi
chr2	119004221	119004221	1	+	1	Multi
chr2	119697428	119697428	1	+	1	Multi
chr2	120068709	120068709	1	-	1	Multi
chr2	121073373	121073373	1	-	1	Multi
chr2	122123102	122123102	1	+	1	Multi
chr2	123394196	123394196	1	-	1	Multi
chr2	125727686	125727686	1	+	1	Multi
chr2	126804114	126804114	1	-	1	Multi
chr2	127851286	127851286	1	+	1	Multi
chr2	130974601	130974601	1	-	1	Multi
chr2	135232071	135232071	1	-	1	Multi
chr2	136031167	136031167	1	-	1	Multi
chr2	136264704	136264704	1	+	1	Multi
chr2	136944841	136944841	1	+	1	Multi
chr2	137103594	137103594	1	-	1	Multi
chr2	137790856	137790856	1	+	1	Multi
chr2	138544617	138544617	1	+	1	Multi
chr2	141446362	141446362	1	+	1	Multi
chr2	144106316	144106316	1	-	1	Multi
chr2	146644023	146644023	1	-	1	Multi
chr2	147413873	147413873	1	+	1	Multi
chr2	147584392	147584392	1	+	1	Multi
chr2	148328604	148328604	1	+	1	Multi
chr2	150407785	150407785	1	-	1	Multi
chr2	153671762	153671762	1	-	1	Multi
chr2	154151883	154151883	1	+	1	Multi
chr2	154153819	154153819	1	+	1	Multi
chr2	156172291	156172291	1	-	1	Multi
chr2	156533854	156533854	1	-	1	Multi
chr2	158210022	158210022	1	-	1	Multi
chr2	160305992	160305992	1	+	1	Multi
chr2	161012503	161012503	1	-	1	Multi
chr2	163478323	163478323	1	+	1	Multi
chr2	165345661	165345661	1	+	1	Multi
chr2	169312155	169312155	1	+	1	Multi
chr2	171353912	171353912	1	+	1	Multi
chr2	175912254	175912254	1	+	1	Multi
chr2	176309857	176309857	1	+	1	Multi
chr2	176933824	176933824	1	-	1	Multi
chr2	177830466	177830466	1	+	1	Multi
chr2	178051567	178051567	1	-	1	Multi
chr2	179078103	179078103	1	-	1	Multi
chr2	179214191	179214191	1	-	1	Multi
chr2	182331303	182331303	1	+	1	Multi
chr2	183452262	183452262	1	+	1	Multi
chr2	183793622	183793622	1	-	1	Multi
chr2	183844088	183844088	1	-	1	Multi
chr2	183975702	183975702	1	-	1	Multi
chr2	188826429	188826429	1	-	1	Multi
chr2	193297020	193297020	1	-	1	Multi
chr2	193904141	193904141	1	-	1	Multi
chr2	194129828	194129828	1	+	1	Multi
chr2	199030660	199030660	1	-	1	Multi
chr2	199073765	199073765	1	-	1	Multi
chr2	199243545	199243545	1	+	1	Multi
chr2	199888787	199888787	1	-	1	Multi
chr2	201290809	201290809	1	-	1	Multi
chr2	201371841	201371841	1	-	1	Multi
chr2	203625217	203625217	1	+	1	Multi
chr2	207980995	207980995	1	+	1	Multi
chr2	210507588	210507588	1	-	1	Multi
chr2	210982746	210982746	1	+	1	Multi
chr2	213357709	213357709	1	+	1	Multi
chr2	214941909	214941909	1	+	1	Multi
chr2	215922757	215922757	1	-	1	Multi
chr2	218143208	218143208	1	-	1	Multi
chr2	218426405	218426405	1	-	1	Multi
chr2	222586571	222586571	1	-	1	Multi
chr2	230605831	230605831	1	-	1	Multi
chr2	230840944	230840944	1	-	1	Multi
chr2	231404557	231404557	1	-	1	Multi
chr2	233634754	233634754	1	+	1	Multi
chr2	234777675	234777675	1	-	1	Multi
chr2	238911809	238911809	1	-	1	Multi
chr3	4176749	4176749	1	-	1	Multi
chr3	5692700	5692700	1	+	1	Multi
chr3	7846241	7846241	1	+	1	Multi
chr3	9262420	9262420	1	-	1	Multi
chr3	11896405	11896405	1	-	1	Multi
chr3	13989073	13989073	1	+	1	Multi
chr3	15188740	15188740	1	-	1	Multi
chr3	19351947	19351947	1	-	1	Multi
chr3	20252633	20252633	1	+	1	Multi
chr3	20821276	20821276	1	+	1	Multi
chr3	21127075	21127075	1	-	1	Multi
chr3	21365119	21365119	1	-	1	Multi
chr3	22709108	22709108	1	-	1	Multi
chr3	23060551	23060551	1	+	1	Multi
chr3	28368098	28368098	1	+	1	Multi
chr3	29055565	29055565	1	+	1	Multi
chr3	32264662	32264662	1	-	1	Multi
chr3	34090291	34090291	1	+	1	Multi
chr3	34096271	34096271	1	-	1	Multi
chr3	34866583	34866583	1	-	1	Multi
chr3	37618845	37618845	1	+	1	Multi
chr3	37658638	37658638	1	+	1	Multi
chr3	39618945	39618945	1	+	1	Multi
chr3	39840422	39840422	1	+	1	Multi
chr3	39973112	39973112	1	-	1	Multi
chr3	41279854	41279854	1	-	1	Multi
chr3	41646145	41646145	1	+	1	Multi
chr3	42106230	42106230	1	-	1	Multi
chr3	43567894	43567894	1	-	1	Multi
chr3	43593821	43593821	1	-	1	Multi
chr3	43679220	43679220	1	-	1	Multi
chr3	43681139	43681139	1	-	1	Multi
chr3	46792159	46792159	1	-	1	Multi
chr3	50899429	50899429	1	+	1	Multi
chr3	51010572	51010572	1	+	1	Multi
chr3	51151264	51151264	1	+	1	Multi
chr3	51367443	51367443	1	+	1	Multi
[truncated: 1,832 more rows]
